# Supplementary material for: Association between serum uric acid and urinary uric acid excretion indicators and early impaired kidney function in newly diagnosed T2DM patients with normal serum uric acid levels: a retrospective study
Source: PeerJ. 2026 Feb 27;14:e20881. doi: 10.7717/peerj.20881 (PMC12951882; doi:10.7717/peerj.20881)
Supplement: Supplemental Information 1 [file peerj-14-20881-s001.xls]

## Sheet: 原始数据
Group	age	sex	drinking	smoking	SBP	DBP	Hypertension	UACR	TG	TC	SUA	sCr	eGFR	UV	Uur	Ucr	Urinary total protein	BMI_	FPG_	Fasting C-Peptide	HbA1c_	LDL_	ApoA1_	ApoB	HOMAIR	HOMAβ	Uur/Ucr	Ccr	Cur	FLur	EurGF	FEur	Uur
1	73	1	0	0	133	70	1	21	1.31	4.7	369	61	88.4	1	2379	6477	120	26.66	9.28	4.71	10.2	3.17	3.17	1.22	1.51561	0.220017	0.3673	73.7363	12.1895	27.2087	22.4053	6.07189	2379
0	60	0	0	0	139	81	0		0.97	4.31	243	74	99.07	1.25	2038	6032	64	22.86	11.85	1.17	13.8	2.4	1.28	0.88	1.50495	0.0378323	0.337865	56.6066	17.2382	13.7554	25.002	10.2889	2038
1	69	1	0	0	135	79	1		1.03	5.28	373	65	82.71	1.45	2187	7398	54	27.12	8.32	1.15	11.8	3.8	1.52	1.21	1.50342	0.0644191	0.29562	79.0385	13.7735	29.4813	19.2153	5.15156	2187
0	19	1	0	0	103	78	0		1.21	4.94	401	51	142.34	1	2926	4157	178	31.22	14.7	1.91759	11.3	3.51	1.19	1.05	1.51007	0.0462276	0.703873	56.604	7.19902	22.6982	35.8975	8.952	2926
0	52	1	0	0	130	81	0	12	1.34	4.83	196	48	126	2.1	3379	8494	101	24.87	11.73	1.58	13.8	3.42	1.11	1.08	1.50662	0.0518348	0.39781	122.888	30.095	24.086	19.0949	9.74229	3379
0	68	0	1	0	118	72	0	6	1.4	5	213	79	90.35	2.45	3589	12017	118	21.37	19.45	0.73	13.8	3.48	1.15	1.19	1.50507	0.0123574	0.29866	105.635	39.1791	22.5002	23.5942	11.0771	3589
0	54	0	0	1	138	75	0		1.62	3.98	273	54	146.41	2	3962	10660	242	23.83	13.19	2.21	12	2.77	1.03	0.89	1.51041	0.0615789	0.37167	137.088	27.1164	37.4252	20.0702	7.35171	3962
0	47	1	0	0	115	78	0	4	1.01	3.75	179	58	102.03	2	2840	8642	180	29.9	5.06	2.47	9.5	2.37	1.1	0.87	1.50446	0.4275	0.328628	103.472	33.5273	18.5215	19.0604	10.6483	2840
0	33	0	1	1	152	101	0		5.58	5.63	336	78	106	1.8	6752	19202	227	27.17	10.08	1.91759	11.8	3.25	1.1	1.39	1.5069	0.0786853	0.35163	170.958	39.6867	57.4419	27.4271	8.16284	6752
1	47	0	1	1	167	112	0		2.95	3.99	341	97	76.26	1.45	5172	20232	174	31.99	5.35	2.03	9.2	2.35	1.04	0.85	1.50388	0.29627	0.255635	144.845	41.2023	49.3923	24.7966	7.27172	5172
0	51	0	1	1	110	75	0		7.61	4.46	351	65	118.52	1.5	5350	12174	174	23.39	11.89	1.39	11.6	1.5	0.95	0.87	1.5059	0.0447318	0.439461	130.064	24.0859	45.6525	28.565	8.13817	5350
1	52	0	1	1	157	106	1	5	1.48	4.97	311	85	87.42	1	2519	11353	84	23.32	17.53	1.91759	10	3.6	1.16	1.15	1.51201	0.036903	0.22188	92.7533	25.3506	28.8463	18.8598	6.06424	2519
0	56	0	0	0	120	75	0		0.44	5.59	252	69	109.43	1.2	2461	6164	92	17.18	16.61	0.59	12.3	3.41	1.88	0.86	1.5035	0.012151	0.399254	62.037	16.9863	15.6333	27.5485	10.9319	2461
0	55	0	0	0	145	94	0	5	0.7	4.92	278	80	93.12	2.5	3912	12198	168	23.94	12.88	0.98	12	3.53	1.35	1.05	1.50451	0.028209	0.320708	105.885	30.4706	29.4361	25.6567	9.22902	3912
1	57	0	1	1	149	90	0	39	3.01	6.02	247	93	64.46	1.25	2799	10005	92	23.51	18.75	1.91759	13.8	3.9	1.63	1.18	1.51284	0.0339508	0.27976	74.7088	28.1292	18.4531	26.0177	10.5335	2799
0	49	0	0	0	148	95	0		4.6	7.24	268	67	115.86	3	4167	11217	312	23.88	13.48	1.52	13.6	4.63	1.36	1.7	1.50732	0.0411222	0.37149	116.262	29.0656	31.1583	24.8898	9.28724	4167
0	47	0	0	1	129	83	0		0.84	4.54	245	84	90.32	2.3	3335	9619	189	24.28	9.51	1.92	10.1	2.89	1.42	0.91	1.50652	0.0862562	0.34671	79.5222	27.2647	19.4829	29.1236	11.8872	3335
0	59	0	0	1	111	78	0		2.15	4.26	325	71	105.16	2.6	5502	13614	260	24.98	9.8	1.76	9.6	2.87	1.01	0.96	1.50616	0.0754286	0.404143	133.157	29.0897	43.2761	28.6941	8.82897	5502
0	51	0	0	0	135	81	0		2.15	4.26	325	61	128.42	4.3	5156	17166	245	26.7	16.41	2.26	10.8	2.87	1	0.93	1.51325	0.0472657	0.300361	195.423	36.6795	63.5126	18.322	5.63755	5156
1	59	0	0	1	123	90	0		0.84	4	262	83	87.31	3.3	4095	11154	132	23.03	7.65	1.08	15	2.61	1.46	0.82	1.50295	0.0702651	0.367133	93.3233	29.5642	24.4507	30.472	11.6305	4095
1	73	0	1	1	109	80	1		1.06	2.77	370	89	76.75	1.6	4139	12646	170	26.26	16.31	2.74	12.6	1.76	0.87	0.67	1.51596	0.0577518	0.327297	98.6735	23.735	36.5092	29.1294	7.87282	4139
0	61	1	0	0	142	87	0		1.17	6.34	391	62	90.42	2.3	4724	9786	182	23.6	4.97	2.77	5.9	4.57	1.47	1.2	1.50492	0.508776	0.48273	109.61	17.3806	42.8576	29.9293	7.65455	4724
0	48	0	0	1	118	82	0		1.04	4.05	274	68	114.61	1.6	2963	14762	99	24.48	25.72	1.83	13.7	2.59	1.25	0.91	1.51681	0.0222367	0.200718	150.756	37.4138	41.3071	13.6488	4.98132	2963
1	64	1	0	0	156	81	0	126	1.39	5.22	212	68	80.41	1	2744	5443	236	23.62	12.65	5.07	8.6	3.76	1.4	1.09	1.52291	0.149607	0.504134	55.5862	17.8295	11.7843	34.2811	16.1703	2744
0	50	1	0	0	120	76	0	11	1.44	4.65	207	55	107.99	2.2	5449.4	10399.4	85.8	26.41	14.12	2.38	14.1	3.13	1.25	1.07	1.512	0.0605085	0.524011	131.306	34.8879	27.1802	28.8206	13.923	5449.4
1	44	0	0	0	119	84	0	4	3.82	4.87	303	92	82.5	1.45	3113.15	11336.1	95.7	23.31	10.78	2.57	9	3.24	0.92	1.21	1.50989	0.0953159	0.274623	85.5684	25.9812	25.9272	25.2653	8.33838	3113.15
0	49	0	0	0	143	100	1		0.54	4.47	201	70	110.19	1.3	3553.9	15293.2	74.1	22.84	13.17	1.05	14.2	2.39	1.29	0.43	1.50494	0.0293175	0.232384	151.718	52.8372	30.4954	16.2669	8.09299	3553.9
0	50	1	0	0	130	80	1		19.24	6.37	282	48	126.36	0.9	2343.6	3222.9	78.3	27.41	14.37	2.07	11.5	1.42	1.4	0.83	1.51062	0.0514167	0.727171	46.6276	7.93661	13.149	34.9042	12.3774	2343.6
1	51	1	0	0	92	60	0		1.74	4.94	406	71	81.11	2.4	3916.8	10639.2	127.2	19.9	10.7	2.51	11.4	3.17	1.32	1.1	1.50959	0.094125	0.368148	104.061	18.1979	42.2488	26.1385	6.43806	3916.8
0	56	1	0	0	112	84	0	19	1.25	5.89	292	58	99.63	2.1	4561.2	9548.7	94.5	22.6	16.69	1.91759	12.9	4.59	1.07	1.07	1.51143	0.0392532	0.477678	114.328	22.709	33.3839	27.7053	9.48812	4561.2
0	55	1	0	0	176	108	1		3.5	4.25	376	51	115.57	1.5	117.14	6966	139.5	27.73	16.91	3.52	12.7	2.64	1.26	0.98	1.52126	0.0708725	0.016816	94.8529	12.8657	35.6647	0.857614	0.228089	117.14
0	52	0	0	0	104	67	0	3	0.68	5.01	283	81	92.37	3.6	6577.2	19857.6	201.6	20.32	14.61	0.26	13.8	3.06	1.82	0.92	1.50136	0.00631863	0.331218	170.247	48.7279	48.1799	26.8287	9.4801	6577.2
1	80	1	0	0	157	84	1	29	1.33	3.3	236	84	60.07	2.2	2928.2	6017	158.4	23.28	13.57	1.3	18.3	1.97	0.91	0.85	1.5063	0.034856	0.486654	49.7437	17.7054	11.7395	40.879	17.3216	2928.2
1	45	0	0	0	117	74	0	66	0.74	3.82	126	97.71	73.73	2.05	2810.55	9694.45	172.2	21.11	17.25	1.31	13.3	2.43	1.32	0.79	1.50807	0.0257236	0.289913	68.9004	53.4306	8.68145	28.3274	22.4821	2810.55
1	50	1	0	0	127	85	1		3.03	3.79	360	66	87.5	1	3247	7184	140	27.47	9.08	3.77	7.2	2.43	0.7	1.08	1.51223	0.182419	0.451977	75.5892	13.858	27.2121	29.8305	8.28624	3247
0	59	1	0	0	161	99	0	28	0.96	6.36	306	51	114.33	2.2	3665.2	7887	182.6	19.71	14.16	2.55	12.1	4.62	1.59	1.37	1.5129	0.0645872	0.464714	107.394	17.899	32.8625	23.7004	7.74523	3665.2
1	49	0	0	0	135	101	1		2.34	6.18	411	75	88.43	3.5	2751	10468.5	168	23.18	20.11	1.74	12.1	4.41	0.93	0.92	1.5125	0.0282842	0.262788	96.9306	17.6881	39.8385	19.7091	4.79541	2751
0	58	1	0	0	146	100	0	9	1.58	5.8	214	52	111.79	1.8	3612.6	9982.8	142.2	25.93	10.3	1.91759	10.3	4.06	1.76	1.33	1.50705	0.0761396	0.361882	133.317	32.3949	28.5299	18.8179	8.79341	3612.6
1	55	0	0	1	136	88	0	3	0.52	4.32	290	102.5	85.22	1.9	2234.4	8289.7	66.5	20.56	18.14	1.42	16.5	3.23	1.12	1.04	1.5092	0.0261885	0.269539	56.1633	19.8508	16.2874	27.6278	9.52682	2234.4
1	77	1	0	0	127	70	1		1.01	5.64	332	62	85.93	2.15	1997.35	5052.5	116.1	24.56	7.36	1.91759	6.5	3.28	1.46	0.68	1.50504	0.134132	0.395319	56.5916	10.5683	18.7884	24.5098	7.38247	1997.35
0	37	1	0	0	134	79	0		5.74	5.36	401	43	152.51	1.8	3711.6	12744	75.6	25.78	8	1.91759	6.5	2.45	1.5	1.25	1.50548	0.115055	0.291243	205.814	22.0698	82.5314	12.5234	3.12305	3711.6
0	52	0	0	0	124	83	0	27	2.96	4.47	412	64	121.22	2.8	3964.8	9660	92.4	24.05	14.45	3.07	8.9	2.64	0.99	1.01	1.51584	0.0756986	0.410435	104.818	16.2824	43.1849	26.2678	6.37569	3964.8
0	39	0	0	0	118	74	0		0.94	4.59	270	65	126.23	2	5018	13128	96	23.98	10.2	1.42	14.1	3.26	1.15	1.14	1.50517	0.0572239	0.382236	140.256	33.7654	37.8692	24.8454	9.20199	5018
0	36	0	0	0	105	77	0		1.28	6.01	315	94	90.45	1.5	1866	4954.5	120	19.72	21.47	0.44	17	4.81	0.89	0.99	1.50337	0.00661102	0.376627	36.6024	10.9226	11.5298	35.403	11.239	1866
1	56	1	0	0	111	76	0		1.32	3.73	181	88	61.35	3.3	3630	8052	429	21.36	18.89	2.23	13.2	2.35	1.05	1.77	1.51504	0.0391228	0.45082	63.5417	30.8932	11.501	39.6721	21.9183	3630
0	70	0	0	1	118	75	1	16	1.15	6.45	229	78	90.83	2.3	3022.2	9434.6	75.9	22.64	13.23	1.51	10.2	4.45	1.42	1.39	1.50713	0.0419013	0.320332	83.9975	28.6105	19.2354	24.9859	10.9109	3022.2
0	55	0	0	1	115	74	0		2.02	4.13	206	75	99.8	2.3	2612.8	11088.3	101.2	25.22	10.34	1.54	11.8	2.69	1.01	1.09	1.50569	0.0607895	0.235636	102.669	37.3797	21.1499	17.6727	8.57897	2612.8
0	56	1	0	0	146	83	0	12	5.22	5.41	308	60	95.45	1.75	1405.25	5024.25	50.75	21.34	5.23	1.91759	6.5	2.98	1.13	0.79	1.50358	0.299277	0.279693	58.151	11.3281	17.9105	16.7816	5.44857	1405.25
0	58	1	0	0	145	95	1	9	0.73	5.47	196	52	111.79	2.2	3225.2	7354.6	129.8	21.91	7.66	1.57	9.1	3.64	1.57	1.1	1.5043	0.101899	0.438528	98.2185	26.058	19.2508	22.8035	11.6344	3225.2
1	81	0	0	0	165	86	0	49	0.88	4.48	318	105	62.42	1.1	1488.3	4053.5	59.4	25.22	18.47	2.49	12.4	2.86	1.3	0.86	1.51643	0.0449098	0.367164	26.8089	8.85198	8.52522	38.5522	12.1233	1488.3
1	57	1	0	0	115	69	0	110	1.07	5.33	262	68	82.32	3.05	3181.15	6783.2	161.65	25.44	16.83	2.33	11.3	3.67	1.29	1.1	1.514	0.0471943	0.468975	69.2729	17.9792	18.1495	31.8903	12.1719	3181.15
0	62	0	1	0	133	88	0		1.99	6.75	312	66	121.33	2.85	3702.15	6116.1	136.8	20.32	19.45	1.62	13.2	5.12	1.24	1.6	1.51125	0.0274232	0.605312	64.3529	13.6131	20.0781	39.9506	12.8047	3702.15
1	57	1	0	0	157	77	0	6	4.5	5.41	374	75	73.52	2.2	3520	9369.8	28.6	23.31	14.1	2.49	7.6	2.88	1.12	0.96	1.51254	0.0634245	0.375675	86.7574	17.3979	32.4473	28.1756	7.53359	3520
1	90	0	0	0	178	78	1		1.17	4.07	290	80	83.64	2.4	3684	6544.8	213.6	25.15	12.81	2.94	12	3.97	0.94	0.92	1.51345	0.0852632	0.56289	56.8125	15.6724	16.4756	45.0312	15.528	3684
0	45	0	0	1	110	77	0		0.74	4.72	237	67	118.4	3.15	2853.9	7002.45	85.05	17.53	8.22	0.58	14.7	3.34	1.21	0.98	1.5017	0.033178	0.407557	72.5793	20.5182	17.2013	27.3063	11.5217	2853.9
0	63	0	1	0	144	75	0		1.38	4.13	312	76	95.62	2.8	4390.4	11732	112	24.26	9.2	0.89	10.4	2.96	1.08	0.72	1.50292	0.0421579	0.374224	107.2	26.1129	33.4465	28.4411	9.11572	4390.4
1	57	0	0	1	100	67	0		1.84	2.9	312	117	59.31	2.55	4516.05	8547.6	433.5	20.12	5.75	1.5	9.9	1.23	1.08	0.72	1.50308	0.18	0.528341	50.7336	19.0251	15.8289	61.8159	19.8128	4516.05
1	71	0	0	0	130	86	1		2.4	5.83	273	73	80.92	1.4	3028.2	8218	71.4	21.3	17.3	2.32	12.4	4.23	0.98	1.24	1.51433	0.0453913	0.368484	78.1773	20.9046	21.3424	26.8993	9.85323	3028.2
1	76	0	1	1	149	75	1		1.71	6.34	367	96	70.11	1.5	2451	8943	81	20.05	14.06	1.74	8.6	4.3	1.1	1.17	1.50874	0.0444886	0.274069	64.6918	16.9221	23.7419	26.3106	7.16911	2451
0	66	1	0	0	130	80	0		1.09	4.37	210	59	94.13	0.7	3213	7082.6	203.7	20.81	15.14	2.7	10.2	3.1	0.96	1.01	1.5146	0.0626289	0.453647	83.3639	23.4213	17.5064	26.7652	12.7453	3213
0	55	1	0	0	158	102	0		1.76	6.22	280	49	121.03	1.65	4227.3	6156.15	120.45	20.02	16.21	3.15	11.6	4.09	1.16	1.05	1.51824	0.0669158	0.686679	87.247	15.2682	24.4292	33.6473	12.0169	4227.3
0	69	0	0	1	153	98	0		0.83	4.19	315	77	92.46	3.2	4598.4	12710.4	198.4	27.68	10.49	2.62	10.3	2.89	1.22	0.74	1.50982	0.101202	0.361782	114.632	28.0212	36.1091	27.8573	8.84357	4598.4
0	37	0	1	1	114	64	0		8.36	6.26	262	62	134.74	2.3	4335.5	17427.7	305.9	28.34	15.39	1.91759	11.7	3.26	1.06	1.05	1.51054	0.0435449	0.248771	195.203	46.193	51.1431	15.4238	5.88694	4335.5
1	50	0	0	0	162	103	1		1.17	3.88	397	93	79.39	1.25	1767.5	5183.75	52.5	24.75	8.94	2.21	10.5	2.42	1.16	0.65	1.50706	0.109687	0.340969	38.7078	9.06757	15.367	31.7102	7.98744	1767.5
1	67	1	0	0	112	64	1		2.75	5.37	329	86	60.75	1.8	4233.6	6181.2	151.2	25.21	14.4	2.21	13.2	3.4	1.4	0.87	1.51137	0.0547431	0.684916	49.9128	13.0471	16.4213	58.9027	17.9036	4233.6
1	54	1	0	0	154	100	0		0.84	4.73	196	78	71.04	2.45	3946.95	7898.8	98	27.48	13.53	1.94	10.3	3.2	1.22	0.81	1.50937	0.0522233	0.49969	70.3241	27.9861	13.7835	38.9758	19.8856	3946.95
1	66	0	1	0	142	97	1		1.15	4.73	293	121	55.38	3.1	4088.9	7040.1	220.1	24.5815	8.41	1.91759	14.4	3.55	0.81	1.14	1.50576	0.105448	0.580801	40.4046	16.6859	11.8386	70.277	23.9853	4088.9
1	53	1	0	0	124	81	0		1.66	10.18	243	65	88.01	1.35	2371.95	4228.2	41.85	18.18	8.16	0.89	11	8.07	1.63	1.59	1.50259	0.0515665	0.560983	45.1731	12.0833	10.9771	36.4639	15.0057	2371.95
1	54	1	0	0	112	79	0		2.87	7.63	360	76	73.2	1.65	2508	6774.9	66	21.3	9.64	1.62	12.3	5.52	1.21	1.54	1.50558	0.0712378	0.37019	61.9052	13.0689	22.2859	28.1344	7.81512	2508
0	39	0	0	0	139	83	0		1.5	3.55	357	92	95.2	1.8	4273.2	14473.8	154.8	30.12	18.04	3.09	15.8	1.79	1.07	0.54	1.51991	0.0573796	0.295237	109.253	28.1548	39.0032	27.1618	7.60835	4273.2
1	57	0	0	0	143	78	0		1.8	6.67	381	99	71.92	2	2920	12114	50	25.86	16.33	1.71	12.1	4.86	1.19	1.34	1.50997	0.035986	0.241043	84.9747	22.0801	32.3754	23.8633	6.26333	2920
1	48	0	1	1	129	82	0		1.99	5.52	263	90	83.13	1.25	6476.25	31361.2	546.25	24.06	9	2.38	8.6	3.82	1.08	1.06	1.50765	0.116836	0.206505	241.985	82.8085	63.642	18.5854	7.06671	6476.25
0	73	0	0	1	104	66	1		4.51	4.6	189	69	103.46	2.1	4983.3	12992.7	1419.6	24.5815	7.44	2.79	8.4	3.19	0.75	1	1.50741	0.191193	0.383546	130.764	47.7392	24.7144	26.4647	14.0025	4983.3
1	59	1	0	0	137	90	0		5.46	7.83	304	72	76.53	3.5	3741.5	8197	87.5	29.17	12.28	2.92	8.8	4.46	1.18	1.41	1.51281	0.089795	0.456447	79.0606	18.7249	24.0344	32.8642	10.8106	3741.5
1	53	1	0	0	116	67	0	10	2.52	4.89	309	75	74.61	1.7	3311.6	7202.9	79.9	19.56	8.33	2.82	7.8	3.36	1.15	0.94	1.50839	0.15764	0.459759	66.6935	16.1877	20.6083	34.4819	11.1592	3311.6
1	75	1	0	0	150	92	1	25	1.15	7.34	371	76	68.4	1.3	4231.5	8210.8	170.3	28.76	15.52	2.53	10.4	5.61	1.31	1.36	1.51402	0.0568303	0.515358	75.0256	15.3691	27.8345	39.1672	10.5572	4231.5
1	81	1	0	0	123	75	1		1.6	4.43	207	77	66.33	5.5	4713.5	8310.5	2194.5	36.1	8.05	3.93	8	2.73	1.07	0.87	1.5113	0.233209	0.567174	74.9504	27.8801	15.5147	43.6724	21.0978	4713.5
0	78	0	0	0	160	94	1		0.99	2.4	236	73	95.8	2.3	4020.4	7721.1	262.2	26.34	14.75	1.91759	8.6	1.44	1.04	0.5	1.5101	0.0460221	0.520703	73.4503	22.7198	17.3343	38.0113	16.1065	4020.4
0	57	0	0	1	145	100	1		2.44	5.81	390	68	110.81	4.3	4029.1	9825.5	129	23.31	6.65	1.61	5.2	3.61	1.25	1.1	1.50382	0.138	0.410066	100.342	17.4955	39.1334	27.8845	7.14986	4029.1
0	54	0	0	1	103	71	0		2.11	5.18	147	68	112.03	1.35	4139.1	8469.9	448.2	26.64	7.6	2.3	8.8	3.27	1.09	1.27	1.50624	0.151463	0.488683	86.4982	40.0128	12.7152	33.2305	22.6058	4139.1
1	90	1	0	0	169	98	1		0.77	4.77	194	85	57.93	1	2589	5032	532	24.65	8.19	2.76	8.3	2.91	1.37	0.96	1.50807	0.158891	0.514507	41.1111	18.0126	7.97556	43.7331	22.5428	2589
1	64	1	0	0	131	89	0		1.66	5.18	269	84	75.18	2.8	3150	5006.4	103.6	23.56	11	2.39	9.9	3.37	1.35	1.07	1.50939	0.08604	0.629195	41.3889	12.9244	11.1336	52.8523	19.6477	3150
0	59	1	0	0	121	75	0		1.6	5.08	240	60	94.33	3.5	5845	7763	136.5	20.55	5.33	1.91759	6.7	3.32	1.27	1.02	1.50365	0.282923	0.752931	89.8495	22.4624	21.5639	45.1758	18.8233	5845
1	37	0	0	0	123	93	0		2.23	4.84	406	92	85.34	1.8	2991.6	6928.2	57.6	22.5	10.64	2.75	11.8	3.03	1.11	0.97	1.51045	0.103992	0.4318	52.2962	11.8504	21.2323	39.7256	9.78464	2991.6
1	70	1	0	0	188	122	1		1.24	6.8	205	59	67.31	1.9	3469.4	6102.8	127.3	23.49	7.17	1.91759	13.7	4.19	1.43	0.93	1.50491	0.141076	0.568493	71.8315	20.6734	14.7254	33.5411	16.3615	3469.4
1	67	1	0	0	166	94	1		1.48	5.36	379	66	82.35	2.4	2813	9463	187	30.43	10.6	2.02	11.1	4.03	1.08	1.39	1.50765	0.0768169	0.297263	99.5686	17.3391	37.7365	19.6194	5.17661	2813
1	61	0	0	0	120	87	1	150	1.34	4.83	251	64	117.96	3.3	3868	11306	297	23.81	9.98	1.41	12.8	3.55	1.03	1.14	1.50503	0.05875	0.342119	122.678	31.2804	30.7922	21.8956	8.72336	3868
1	51	0	0	1	116	75	0	33	1.87	5.48	389	70	109.9	4.05	4629	10117	198	18.52	8.59	0.79	13.8	4.05	0.8	1.45	1.50242	0.0419057	0.457547	100.367	18.0609	39.0428	32.0283	8.23349	4629
1	66	0	0	1	140	79	0		1.18	4.15	340	85	83.29	1.3	2929	7760	84	22.15	12.43	1.69	11.3	2.98	0.93	1.03	1.5075	0.0510974	0.377448	63.3987	15.8497	21.5556	32.0831	9.43621	2929
0	52	0	0	0	123	89	1	8	1.5	4.5	249	71	107.89	6.4	4774	9248	173	25.01	20.77	0.87	15.4	3.15	0.98	1.01	1.50645	0.0136016	0.51622	90.4538	25.7921	22.523	36.6516	14.7195	4774
0	72	1	0	0	131	60	0	11	2.36	7.87	212	52	106.19	2.6	4384	3386	221	20.7	9.94	0.62	15.8	5.93	1.57	1.79	1.5022	0.0259938	1.29474	45.219	11.0915	9.58643	67.3266	31.7578	4384
0	47	0	0	1	142	89	0		0.78	5.54	260	58	138.62	5	5765	15785	255	24.91	5	0.37	15.1	4.61	0.9	2.44	1.50066	0.0666	0.36522	188.997	42.1608	49.1391	21.1828	8.14722	5765
0	35	0	0	0	146	90	1		1.34	6.35	413	48	183.09	1.9	5065.4	12494.4	125.4	28.04	15.49	5.25	9.8	4.93	1.15	1.59	1.52904	0.118224	0.405414	180.764	21.0089	74.6555	19.4599	4.71183	5065.4
0	30	0	1	1	128	81	0	9	1.54	4.87	404	62	140.6	5.7	6013.5	15771.9	461.7	27.68	8.44	1.04	13.4	3.59	0.77	1.39	1.50313	0.0568421	0.381279	176.657	27.1107	71.3693	23.6393	5.85132	6013.5
0	23	1	0	0	125	80	0		1.27	5.17	365	58	118.92	1.5	4266	10036.5	157.5	32.87	15.19	1.47	12.9	3.7	1.35	1.25	1.50797	0.0339521	0.425049	120.169	19.0953	43.8616	24.6528	6.7542	4266
0	38	0	0	0	120	96	1		1.08	3.46	334	66.7	100.4	4.4	3520	13296.8	343.2	31.99	13.55	1.58	14.8	2.28	1.16575	1.0752	1.50765	0.0424478	0.264725	138.439	27.6464	46.2387	17.6572	5.28658	3520
0	66	0	0	0	125	85	0		1.4	4.15	329	71	102.46	5.4	5281.2	15433.2	199.8	22.67	9.73	1.16	10.2	2.95	1.04	1.02	1.50403	0.0502729	0.342197	150.951	32.576	49.6628	24.296	7.38481	5281.2
0	58	1	0	0	168	97	0	12	1.3	6.73	202	49	119.73	2.6	2431	5475.6	20.8	23.05	15.32	1.91759	12.4	4.9	1.37	1.62	1.51049	0.0438028	0.44397	77.602	18.8243	15.6756	21.7545	10.7696	2431
1	66	0	0	0	104	78	0	45	0.63	3.25	301	78	91.92	2	2760	6840	120	19.53	4.35	0.65	14.6	2.17	0.85	0.75	1.50101	0.206471	0.403509	60.8974	15.7807	18.3301	31.4737	10.4564	2760
0	65	0	0	0	111	65	0		1.87	5.13	382	56.3	132.42	6.4	4006.4	10124.8	147.2	23.74	16.28	1.91759	13.9	3.55	0.9	1.15	1.51115	0.0405125	0.395702	124.887	18.4061	47.7067	22.278	5.83194	4006.4
0	51	1	0	0	152	99	0		4.02	7.73	303	54	109.86	4.4	4615.6	8544.8	92.4	22.48	13.33	1.23	15.3	5.39	1.22	1.68	1.50586	0.0337843	0.540165	109.887	19.5838	33.2957	29.1689	9.6267	4615.6
1	41	0	0	0	114	80	0	46	1.37	4.98	215	76	104.33	3.8	5240.2	9644.4	444.6	21.67	18.54	1.82	11.7	3.43	0.97	0.92	1.51205	0.0326729	0.543341	88.125	31.1512	18.9469	41.2939	19.2065	5240.2
0	46	0	0	1	141	90	0		1.23	7.17	313	77	100.39	1.6	4360	11496	104	23.74	15.15	1.06	11.7	5.89	1.03	1.7	1.50574	0.0245665	0.379262	103.68	25.5059	32.4517	29.2032	9.3301	4360
1	79	0	0	1	127	85	1		2.89	5.5	384	98	67.94	1.8	3304.8	7525.8	369	21.16	8.74	1.44	14.4	3.63	1.06	1.36	1.50449	0.0741985	0.439129	53.3291	13.61	20.4784	43.0347	11.2069	3304.8
1	85	0	0	0	156	106	0		0.95	3.56	310	82	82.42	1.7	3648.2	7119.6	173.4	21.72	9.98	0.71	11.6	2.53	0.91	0.7	1.50253	0.0295833	0.512416	60.2947	15.9489	18.6914	42.0181	13.5542	3648.2
1	53	0	0	0	127	82	0		1.75	5.55	218	96	75.63	2.8	3878	10228.4	98	23.51	11.87	1.91759	13.2	4.06	0.87	1.2	1.50813	0.0618577	0.37914	73.9902	32.5828	16.1299	36.3975	16.6961	3878
1	70	0	0	0	136	95	1		2.77	3.39	366	106	52.71	1.4	3361.4	13258	134.4	27.12	13.51	2.64	13.9	1.67	0.96	0.55	1.51274	0.0712088	0.253537	86.858	25.1556	31.79	26.875	7.34289	3361.4
1	63	0	0	0	125	94	1		1.29	3.79	155	77	88.73	2.05	2486.65	5303.35	75.85	23.87	18.01	0.46	11.9	2.4	0.95	0.75	1.50296	0.00855961	0.468883	47.8296	23.7605	7.41359	36.104	23.2929	2486.65
1	63	0	0	0	190	110	1		1.21	6.07	334	99	70.39	2.4	3957.6	8920.8	1173.6	24.5815	12.69	1.71	13.3	4.2	1.3	1.09	1.50775	0.0502394	0.443637	62.5758	18.5479	20.9003	43.9201	13.1497	3957.6
1	76	1	0	0	152	86	1		2.41	4.7	323	88	57.6	1.4	1037.4	3610.6	548.8	21.78	12.53	1.54	12.5	2.98	1.27	1.05	1.50689	0.0460465	0.287321	28.4927	7.76273	9.20315	25.2842	7.82793	1037.4
0	62	0	1	1	152	121	0		0.84	2.22	221	77	94.5	1.45	4024	15786	551	25.01	12.12	1.22	14.9	1.09	0.72	0.42	1.50528	0.0382135	0.254909	142.37	49.6041	31.4638	19.628	8.88146	4024
0	53	0	1	1	134	85	0		1.23	4.5	241	74	101.59	1.6	2579	7190	43	25.3	6.44	2.43	11.6	1.32	1.13	1.08	1.50559	0.223163	0.358693	67.4737	20.7181	16.2612	26.5433	11.0138	2579
0	53	0	0	1	143	91	0		3.16	4.52	302	78	96.28	2.2	3764	13134	147	26.8	10.17	3.01	11.2	3.16	0.99	1.21	1.51093	0.121844	0.286584	116.934	30.2014	35.314	22.3536	7.40185	3764
0	57	0	0	0	115	81	0	4	0.95	5.19	271	77	96.13	3.3	2228	8286	261	18.18	15.2	1.04	14.5	3.72	1.07	1.09	1.50565	0.024	0.268887	74.7294	21.2331	20.2517	20.7043	7.63997	2228
0	65	0	0	0	158	96	1		1.05	3.87	265	71	103.12	1.5	4338	14206	240	24.16	11.35	1.4	12.7	2.72	1.1	0.9	1.50568	0.0481529	0.305364	138.948	37.2275	36.8211	21.6808	8.18145	4338
1	45	1	0	0	142	94	1	4	1.09	4.49	250	74	77.93	2.4	3026	7747	197	21.64	9.24	2.81	11.6	3.01	1.47	1.02	1.50927	0.132178	0.390603	72.7008	21.5194	18.1752	28.9046	11.5618	3026
0	42	0	0	1	115	80	0		2.48	5.9	184	69	116.02	2.5	3522	7920	85	23.05	23.51	1.62	15.9	4.32	1.21	1.46	1.5136	0.0218591	0.444697	79.7101	29.8913	14.6667	30.6841	16.6761	3522
0	32	1	0	0	121	86	0	8	1.92	5.45	320	49	134.93	3.3	3435	7178	205	24.61	10.88	2.48	11.8	4.09	1.1	1.36	1.50964	0.0907317	0.478546	101.729	15.5773	32.5533	23.4487	7.32773	3435
1	81	0	0	1	112	77	1		3.1	5.39	361	80	86.08	1.2	1807	6709	240	25.39	17.71	3.63	11.7184	2.99	1.17	1.16	1.52296	0.0689726	0.26934	58.2378	12.9059	21.0239	21.5472	5.96875	1807
0	56	0	0	1	133	98	1	11	3.52	5.19	281	70	107.84	5.7	2736	7336	142	24.2	9.05	0.65	15.3	2.97	0.91	1.32	1.5021	0.0316216	0.372955	72.7778	18.1297	20.4506	26.1069	9.2907	2736
1	53	0	0	0	130	81	0	46	21.12	9.81	316	131	52.84	5.6	3270	11038	246	24.6	12.78	1.87	17.4	1.41	0.93	1.17	1.50854	0.0544073	0.296249	58.5136	24.2572	18.4903	38.8087	12.2812	3270
0	62	0	0	0	142	83	0		0.94	3.32	185	56	137.16	4	3148	7148	232	31.3	12.19	2.61	13.9	2.24	0.86	0.84	1.51136	0.0810932	0.440403	88.6409	26.8318	16.3986	24.6626	13.3311	3148
0	49	0	1	1	139	102	1		1.91	3.47	329	80	95.22	1.8	7612	28726	425	29.1	4.55	2.1	11.6	2.27	0.93	0.87	1.50341	0.54	0.264986	249.358	60.6341	82.0387	21.1989	6.44344	7612
0	50	0	0	0	134	85	0	6	0.8	5.32	323	73	104.23	3.1	3952	12257	158	22.8	5.15	1.46	10.9	4.21	0.93	1.24	1.50269	0.238909	0.322428	116.6	26.3523	37.6618	23.5372	7.28707	3952
0	36	0	0	0	109	59	0		1.38	6.22	357	55	156.01	3.7	2309	5095	204	19.59	7.02	0.52	16	4.72	0.77	1.54	1.5013	0.0398864	0.453189	64.3308	9.91091	22.9661	24.9254	6.98191	2309
0	57	0	0	0	115	70	0	4	1.21	5.63	208	75	98.75	2.1	2883	8715	57	22.8	5.22	0.37	12.3	3.96	1.25	1.15	1.50069	0.0580814	0.330809	80.6944	29.0966	16.7844	24.8107	11.9282	2883
0	63	1	0	0	148	80	1		0.51	7.51	166	53	107.32	2.5	3265	7018	252	21.8	10.66	1.05	17.6	5.17	1.72	1.41	1.504	0.039595	0.465232	91.9549	29.3591	15.2645	24.6573	14.8538	3265
0	58	0	0	0	148	86	0		0.64	4.42	177	56	139.03	1.7	4505	10406	309	17.5	12.92	1.04	11.8	1.85	1.73	0.67	1.5048	0.0298089	0.432923	129.043	40.8271	22.8406	24.2437	13.697	4505
0	58	1	0	0	110	68	0		1.52	5.22	220	51	113.49	1.5	2710	5552	142	17.6	14.72	1.57	14.7	3.42	1.65	1.15	1.50825	0.0377807	0.488112	75.5991	17.5253	16.6318	24.8937	11.3153	2710
0	66	0	1	1	157	98	1		1.22	6.34	355	67	109.07	2.7	2217	8057	248	23.6	7.1	0.79	14.4	4.81	1.3	1.49	1.502	0.05925	0.275164	83.5095	15.761	29.6459	18.436	5.19324	2217
1	61	1	0	0	135	73	1	210	2.72	6.44	327	45	130.3	2.3	2516	4658	343	24.7	9.2	2.17	11.6	4.54	1.36	1.55	1.50713	0.102789	0.540146	71.8827	9.89212	23.5056	24.3066	7.4332	2516
0	37	0	0	1	128	81	0	9	2.29	5.47	363	71	115.61	2	4516	14434	166	30.7	10.4	3.68	12.3	4.05	0.97	1.39	1.51367	0.144	0.312872	141.178	27.6133	51.2475	22.2139	6.11954	4516
0	47	0	0	1	114	74	1		1.85	5.5	219	59	135.14	4.6	4628	9379	350	19.71	6.88	0.44	19.9	4.45	0.8	1.57	1.50108	0.0351479	0.493443	110.393	29.7406	24.1761	29.1131	13.2937	4628
0	37	0	0	1	122	78	0		2.54	5.58	334	72	113.97	2.3	1755	6744	74	24.8	7.66	1.89	11	3.77	1.04	1.3	1.50517	0.122668	0.260231	65.0463	14.022	21.7255	18.7367	5.60978	1755
0	50	0	0	1	137	82	0		1.51	5.72	274	48	171.17	4.1	4699	10312	283	21.63	8.04	2.56	8.8	4.15	1.28	1.41	1.50735	0.152247	0.455683	149.19	26.1354	40.878	21.8728	7.98276	4699
0	57	1	0	0	138	77	0	9	0.64	6.08	304	41	148.82	3.3	2822	5171	228	17.6	4.15	0.37	14.1	4	1.69	1.22	1.50055	0.153692	0.545736	87.5847	11.8124	26.6257	22.3752	7.36025	2822
0	53	0	0	0	183	93	0		0.99	7.33	152	75	100.22	1.7	4333	11609	141	22.2	12.8	1.98	12.6	5.92	1.3	1.83	1.50905	0.0574839	0.373245	107.491	53.0382	16.3386	27.9934	18.4167	4333
0	52	0	0	0	130	94	0	5	1.37	4.61	197	73	103.41	1.5	4282	10390	261	22.9	11.42	1.24	17.1	3.25	1.28	1.11	1.50506	0.0422727	0.412127	98.8394	36.6258	19.4714	30.0853	15.2717	4282
0	50	0	1	1	122	98	0		1.68	6.47	343	67	115.39	2.5	5028	10330	60	18.7	10.51	1.41	14.1	5	1.15	1.69	1.50529	0.0543081	0.486738	107.069	20.9143	36.7246	32.6114	9.5077	5028
0	46	1	0	0	115	77	0		1.25	4.42	187	54	112.23	0.8	2140	4892	110	24.2	13.36	1.62	12.3	3.05	1.12	1.06	1.50773	0.0443611	0.437449	62.9115	18.167	11.7645	23.6222	12.6322	2140
0	31	0	0	1	152	99	0		4.51	4.08	402	74	113.28	5.8	4762	14285	133	26	13.19	0.93	13.2	2.44	0.85	1.22	1.50438	0.0259133	0.333357	134.056	24.677	53.8905	24.6684	6.13642	4762
0	53	1	0	0	142	92	0		0.91	6.39	303	46	131.11	6.8	2162	6025	68	20.8	4.2	0.07	13	5.1	1.09	5.02	1.50011	0.027	0.358838	90.9571	13.8087	27.56	16.5066	5.44771	2162
0	51	0	0	0	108	78	0	10	1.05	4.91	212	62	126.37	2	2320	5164	122	16	11.94	0.36	13.8	2.73	1.66	1.06	1.50154	0.0115166	0.449264	57.8405	16.9156	12.2622	27.8544	13.1389	2320
1	43	0	0	0	130	90	0	3	1.49	4.61	356	101	74.52	2.5	3210	12550	85	25	14.78	4.14	10.2	3.15	1.13	1.26	1.52185	0.0990957	0.255777	86.2899	24.4811	30.7192	25.8335	7.25659	3210
0	58	1	0	0	123	68	0		1.56	5.84	223	62	91.35	1.6	6176	13850	94	22.8	13.23	1.83	12.2	4.43	1.3	1.33	1.50865	0.0507811	0.445921	155.13	43.1303	34.594	27.6471	12.3978	6176
0	46	0	0	0	134	94	0		1.6	5.37	364	73	106.01	2.1	5004	14083	88	23.6	9.37	1.49	10.4	3.91	1.33	1.17	1.50499	0.0685349	0.355322	133.971	26.8678	48.7653	25.9385	7.12596	5004
1	53	0	1	1	119	70	0	2	1.47	4.39	298	85	87.09	2.4	4445	15890	245	24.8	5.37	2.36	7.7	3.11	1.17	0.96	1.50453	0.340749	0.279736	129.82	37.0293	38.6864	23.7775	7.97904	4445
0	32	0	0	1	121	87	0		1.16	4.34	228	72	116.78	1.9	3319.3	12080.2	91.2	22.3	10.05	1.05	10.8	3.06	1.25	0.99	1.50377	0.0432824	0.274772	116.514	36.794	26.5653	19.7836	8.67701	3319.3
0	52	0	1	1	112	74	0		1.38	4.43	342	64	121.22	2.2	361.09	10216.8	92.4	27.3	12.86	2.95	8.3	3.44	0.98	1.14	1.51355	0.0850962	0.0353428	110.859	20.7456	37.9139	2.26194	0.661385	361.09
1	60	0	0	0	129	84	1		1.15	3.49	410	122	55.93	0.7	1950	10245.2	38.5	28.3	5.89	1.45	11.7184	2.23	1.11	0.87	1.50305	0.163808	0.190333	58.3174	17.353	23.9101	23.2206	5.66357	1950
1	51	0	0	0	107	68	1		1.08	4.63	410	122	55.93	5.5	5863	16945.5	291.5	20.6	7.07	1.07	6.4	3.35	1.11	0.87	1.5027	0.0809244	0.345992	96.4566	28.7017	39.5472	42.211	10.2954	5863
1	47	0	1	1	150	95	0		1.1	5.2	275	92	81.4	4.35	3201.6	12180	100.05	23.2	8.91	1.3	15	4.48	0.72	1.31	1.50414	0.0648799	0.262857	91.9384	30.7576	25.2831	24.1829	8.79377	3201.6
0	63	1	0	0	123	77	0	19	1.1	4.87	183	61	91.33	1.6	2918	6200	142	19.9	8.1	0.9	13.4	2.78	1.75	0.86	1.5026	0.0528261	0.470645	70.5829	23.5276	12.9167	28.7094	15.6882	2918
0	49	0	1	1	123	87	1		2.81	5.82	299	69	112.44	3.6	1109	2272	43	21.2	12.62	0.94	17.9	4.19	0.84	1.57	1.50424	0.0278289	0.488116	22.8663	5.27685	6.83704	33.68	11.2642	1109
1	47	0	0	0	120	86	0	4	0.96	4.31	273	87	87.14	1.2	4038	11354	319	20.6	6.1	1.37	11.3	2.96	1.16	0.93	1.50298	0.142269	0.355646	90.629	28.8818	24.7417	30.9412	11.3338	4038
0	29	0	0	0	139	85	0		1.48	5.61	338	47	195.35	2.6	6492	16026	299	30	8.39	6.51	9.5	4.3	1.05	1.33	1.51951	0.359448	0.405092	236.791	32.9265	80.0353	19.0393	5.63293	6492
1	62	0	0	0	126	77	0	32	2.45	5.64	213	82	87.5	1.2	1728	5360	257	21.24	12.62	2.48	10.3	4.19	0.84	1.23	1.51118	0.0734211	0.322388	45.393	17.4752	9.6687	26.4358	12.4112	1728
1	59	0	0	1	120	70	0	2	9.39	6.35	344	84	86.25	3.3	4244	12306	257	26.4	15.58	2.94	12	2.3	0.84	1.27	1.51636	0.0657119	0.344872	101.736	24.8425	34.9972	28.9693	8.4213	4244
0	47	1	0	0	160	110	1	6	2.24	5.66	361	62	95.33	1.3	2710	7281	222	28.57	8.81	3.46	8.9	3.94	1.33	1.31	1.51089	0.175932	0.372202	81.5524	14.0062	29.4404	23.0765	6.39238	2710
0	22	0	0	1	149	102	0	3	1.01	4.8	411	64	145.09	4	4076	19580	292	28.93	8.93	1.56	11.9	3.96	0.72	1.33	1.50498	0.0775691	0.208172	212.457	33.0833	87.3197	13.323	3.2416	4076
0	47	1	0	0	128	81	0	9	2.11	6.11	299	57	105.72	1.7	4004	9569	99	23.37	9.82	2.37	10.4	4.58	1.32	1.52	1.50831	0.10125	0.418435	116.581	22.2245	34.8578	23.8508	7.97685	4004
1	49	0	0	0	148	97	0	33	1.28	4.17	261	79	96.56	1.5	3690	10882	274	25.21	10.13	2.12	10.4	2.98	1.24	0.94	1.50767	0.0863348	0.339092	95.6575	28.9538	24.9666	26.7883	10.2637	3690
1	54	0	0	1	146	80	1		1.35	4.67	287	99	72.62	3.4	3145	11781	156	28.63	9.93	2.34	13.3	3.52	1.06	1.22	1.5083	0.0982582	0.266955	82.6389	28.5061	23.7174	26.4286	9.20856	3145
0	56	1	0	0	163	85	1	8	1.47	5.71	336	51	114.3	1.2	1642	3761	80	24.61	7.82	2.74	7.8	4.2	1.37	4.2	1.50765	0.17125	0.436586	51.2119	7.77323	17.2072	22.2659	6.62675	1642
1	46	0	0	1	147	85	0		3.41	4.59	289	86	88.56	1.9	5706	14364	315	30.86	6.85	4.26	10.4	2.81	1.23	1	1.51042	0.343343	0.397243	115.988	34.5156	33.5206	34.1629	11.8211	5706
0	42	0	0	1	145	98	0		4.62	5	409	80	98.36	2.4	4975	16279	216	23.66	9.56	1.58	14	2.81	1.05	1.19	1.50539	0.070396	0.305608	141.311	27.6402	57.7961	24.4487	5.97767	4975
1	61	0	0	0	133	76	0	3	1.76	5.75	349	82	87.79	3.1	4232	13169	136	23.4	5.84	1.58	9.2	4.18	1.37	1.3	1.5033	0.182308	0.321361	111.526	26.2038	38.9226	26.3516	7.5506	4232
0	30	0	0	0	125	90	0		1.02	4.48	412	77	109.51	2.3	4423	14672	154	22.1	12.43	1.39	13.2	3.5	1.05	1.15	1.50617	0.0420269	0.301459	132.323	24.7303	54.5172	23.2123	5.63406	4423
0	45	1	0	0	135	92	0		0.62	3.85	235	59	101.74	1	2581	5667	388	22.96	14.96	1.08	15	2.29	1.18	0.73	1.50577	0.025445	0.455444	66.702	16.7465	15.675	26.8712	11.4345	2581
0	73	1	0	0	134	78	1	7	1.21	4.51	255	46	122.52	1.25	2922	6994	54	24.89	9.59	2.83	9.6	2.93	1.47	0.91	1.50969	0.125468	0.417787	105.586	19.0468	26.9244	19.2182	7.53654	2922
1	67	0	0	0	118	69	1	11	1.65	2.15	326	124	53.73	2.2	1232	8369	112	26.2	8.91	2.2	12.4	1.15	0.68	0.54	1.507	0.109797	0.14721	46.8694	17.8276	15.2794	18.254	5.5994	1232
0	56	0	0	1	158	100	1		1.15	2.99	383	76	97.77	3.5	3132	9566	84	23.8	7.54	2.17	12.5	1.74	1.11	0.63	1.50584	0.145025	0.32741	87.4086	17.3448	33.4775	24.8831	6.4969	3132
1	44	0	0	0	142	89	0	6	1.15	4.62	307	94	80.67	2.8	3581	13065	81	25.83	12.3	1.78	11.7184	3.45	1.14	1.14	1.50782	0.0546136	0.274091	96.5204	29.5535	29.6318	25.7646	8.39237	3581
1	56	0	0	0	166	95	1	277	1.82	4.91	383	88	82.15	2.1	4586	17327	840	24.51	9.78	1.53	10.9	3.42	1.1	1	1.50534	0.0657803	0.264674	136.735	31.4168	52.3693	23.2913	6.08127	4586
1	52	0	0	1	109	71	0	3	1.42	5.55	363	87	85.37	1.25	4090	16230	51	26.3	5.95	0.86	11.2	4.49	1.1	1.45	1.50183	0.0947755	0.252002	129.55	31.0491	47.0266	21.9242	6.03973	4090
0	58	0	0	0	139	89	0	6	0.91	2.51	316	53	147.08	1.8	5881	14504	166	26.14	5.09	3.02	5.7	1.31	1.05	0.39	1.50549	0.51283	0.405474	190.042	31.8741	60.0532	21.4901	6.80068	5881
0	56	1	0	0	115	75	0	9	0.61	4.81	151	49	121.52	1.4	3007	5979	62	18.5	5.71	0.63	14	3.61	1.21	1.13	1.50128	0.0769683	0.502927	84.7364	27.4972	12.7952	24.6434	16.3201	3007
0	47	0	0	0	124	88	0	9	2.19	4.85	316	71	110.13	3.5	3042	10434	144	19.7	16.1	1.5	12.8	2.93	1.45	0.76	1.50863	0.0321429	0.291547	102.054	22.9299	32.2491	20.6998	6.55058	3042
0	52	1	0	0	127	76	0	7	1.83	5.45	291	61	94.96	3.3	2333	8540	92	26.9	8.18	2.44	12.1	3.8	1.19	1.2	1.50713	0.140769	0.273185	97.2222	20.3799	28.2917	16.6643	5.72656	2333
0	70	0	1	1	130	75	0	10	1.05	6.59	268	61	120.48	2.2	2515	7214	229	21.2	10.62	1.9	10.2	4.84	1.49	1.39	1.50721	0.0720506	0.348628	82.1266	18.693	22.0099	21.2663	7.93518	2515
1	59	0	0	1	166	95	0	8	1.02	5.79	312	94	76	3.2	3181	11098	374	21.63	8.27	2.03	11.4	4.79	0.97	1.42	1.506	0.114906	0.286628	81.9888	24.7017	25.5805	26.9431	8.63559	3181
1	68	1	0	0	149	83	1		2.54	5.93	343	62	88.45	3.2	4125	5632	598	21.68	5.41	0.75	13.3	4.07	1.23	1.42	1.50145	0.106021	0.732422	63.0824	11.4027	21.6373	45.4102	13.2391	4125
0	22	1	0	0	159	121	1		2.17	6.35	354	50	140.97	1.25	2162	3882	70	28.9	15.08	4.39	12.5	4.92	1.12	1.54	1.52364	0.102358	0.556929	53.9167	7.61535	19.0865	27.8465	7.86623	2162
0	57	0	0	0	129	78	0	8	0.78	4.57	384	52	150.49	2	1178	5862	208	21.61	4.63	0.43	13.5	3.51	0.94	1.14	1.50071	0.102743	0.200955	78.2853	10.6011	30.0615	10.4497	2.72127	1178
0	44	0	0	0	139	97	1	18	4.05	6.24	403	64	126.05	2.5	3420	6425	172	22.5	13.05	1.68	12.7	3.61	1.29	1.45	1.50783	0.0474974	0.532296	69.7157	11.0715	28.0954	34.0669	8.45333	3420
0	55	0	0	0	111	84	0	8	1.28	5.22	328	69	109.84	1.3	3467	9486	100	23	7.21	2.83	10.3	3.87	1.23	1.23	1.50729	0.205957	0.365486	95.471	20.0838	31.3145	25.2185	7.68858	3467
0	54	0	0	1	112	77	0		1.66	4.16	213	58	133.69	2.95	9172	19137	177	28.3	9.06	1.45	11.1	2.68	1.11	1.06	1.50469	0.0704137	0.479281	229.131	62.3924	48.8048	27.7983	13.0508	9172
1	50	0	0	0	134	83	0	5	1.15	4.29	200	86	87.07	2.21	3333	10017	270	24	8.41	0.33	7.7	3.02	1.09	1.06	1.50099	0.0181466	0.332734	80.8866	34.7812	16.1773	28.6152	14.3076	3333
1	65	1	0	0	160	86	0	85	1.25	4.29	240	67	81.18	4.05	3884	7974	219	21.77	4.68	1.03	15.4	2.79	1.26	0.95	1.50172	0.235678	0.487083	82.6493	23.0729	19.8358	32.6346	13.5977	3884
0	38	0	0	0	139	78	0	13	1.55	5.13	410	62	134.14	7.8	6006	12176	109	28.6	5.78	2.03	11.4	3.88	0.93	1.43	1.50419	0.240395	0.493265	136.38	20.6233	55.9158	30.5825	7.45914	6006
1	63	0	0	0	151	87	1		1.28	2.77	362	82	87.22	3.7	4155	16469	152	35.42	8.07	2.16	13.4	1.68	1.18	0.65	1.50623	0.127615	0.252292	139.473	31.5934	50.4893	20.688	5.71491	4155
1	50	0	0	0	125	85	0	26	1.14	3.8	334	88	84.07	1.65	3600	11312	122	24.33	8.62	2.81	14.4	2.64	1.09	0.8	1.50865	0.148184	0.318246	89.2677	23.5196	29.8154	28.0057	8.38493	3600
0	49	0	0	0	175	108	1		0.73	4.41	254	70	110.8	3.2	4749	14045	829	24.91	8.19	1.14	11.9	2.85	1.44	0.98	1.50333	0.065629	0.338127	139.335	38.3995	35.3912	23.6689	9.31847	4749
1	52	0	1	1	140	91	0		1.35	5.47	321	106	67.58	1.5	6128	23454	134	26.89	8.72	1.54	11.1	4.07	1.39	1.45	1.5048	0.0796552	0.261277	153.656	50.7399	49.3235	27.6954	8.62785	6128
0	47	0	1	1	138	87	0		1.39	4.43	359	84	90.32	3.4	5151	14297	214	21.15	16.65	1.61	12.7	2.71	1.29	0.81	1.50957	0.033057	0.360285	118.196	27.6559	42.4324	30.264	8.43008	5151
1	64	0	0	0	165	109	1		1.1	5.33	248	92	76.42	2.2	2143	7949	92	26.36	12.33	1.39	13	3.91	1.19	1.3	1.50612	0.0425028	0.269594	60.0015	22.2586	14.8804	24.8026	10.0011	2143
0	55	1	0	0	143	84	0		6.75	8.36	283	46	130.12	3.5	3185	6657	133	23.7	11.16	1.77	12.4	4.16	1.44	1.52	1.50705	0.062389	0.478444	100.498	16.3354	28.441	22.0084	7.77682	3185
1	66	1	0	0	187	94	1	69	0.81	5.24	189	51	110.55	3.2	3491	8493	291	23.3	11.2	2.2	12.5	3.49	1.54	1.14	1.5088	0.0771429	0.411044	115.645	31.2059	21.857	20.9633	11.0917	3491
1	52	1	0	0	146	92	0	102	6.04	7.61	277	61	94.96	2.1	3656	7526	109	23.5	12.33	2.18	11.6	4.1	1.66	1.57	1.5096	0.0666591	0.485783	85.6785	18.8678	23.7329	29.6327	10.6977	3656
0	57	1	0	0	127	84	1	5	1.11	6.27	312	62	91.67	3.2	4083	9248	83	22.2	10.77	2.58	11.5	4.67	1.55	1.47	1.50992	0.0958184	0.441501	103.584	20.584	32.3183	27.3731	8.77341	4083
0	55	0	0	0	142	98	0	5	0.93	4.21	315	68	111.48	3	4062	14055	162	24.5	11.61	2.43	13.8	2.93	1.1	1.05	1.51008	0.0809001	0.289007	143.536	30.9854	45.2137	19.6525	6.23889	4062
0	47	1	0	0	124	84	0	3	1.96	4.88	341	52	116.12	2.3	3965	10428	74	26.4	7.32	2.03	9	3.42	1.29	1.18	1.50531	0.143482	0.380226	139.263	21.2366	47.4886	19.7718	5.79817	3965
0	56	1	0	0	113	72	0		0.86	4.23	252	60	95.13	2.4	2950	8628	101	22.03	6.06	1.2	11.8	2.89	1.22	1.03	1.5026	0.126563	0.34191	99.8611	23.7765	25.165	20.5146	8.14072	2950
0	60	0	1	1	106	86	0	7	6.3	5.33	416	79	92.67	1.7	3135	7907	102	19.1	7.91	2.15	12.5	2.2	0.87	1.26	1.50607	0.131633	0.396484	69.506	13.1995	28.9145	31.3222	7.52939	3135
1	59	0	0	0	156	85	1	9	1.56	2.87	354	86	84.2	2.65	3026	8204	58	24.91	12.9	1.14	14.2	1.56	0.96	0.81	1.50525	0.0327447	0.368844	66.2468	16.0938	23.4514	31.7206	8.96063	3026
0	50	0	1	0	178	111	0	5	0.97	4.47	251	69	111.98	1.9	4541	15173	127	29	12.59	1.89	11.7	3.04	1.5	0.94	1.5085	0.0561386	0.299282	152.707	41.9793	38.3295	20.6504	8.22726	4541
1	57	0	1	1	120	73	0	8	1.33	4.07	317	82	89.01	3.8	3606	10936	103	22.58	10.52	1.44	13.5	2.11	1.71	0.71	1.50541	0.0553846	0.329737	92.6152	23.9572	29.359	27.0384	8.52947	3606
0	37	0	0	1	134	79	0	9	1.57	5.92	402	62	134.87	2.5	4870	14340	132	27.46	6.4	1.74	9.9	1.24	1.24	1.42	1.50398	0.162	0.339609	160.618	24.772	64.5685	21.0558	5.23776	4870
0	71	0	1	1	137	88	0	5	1.44	5.98	387	68	105.85	2.5	5318	11865	185	25.3	7.98	1.94	10.4	3.68	1.95	1.23	1.50553	0.11692	0.448209	121.17	21.2909	46.8929	30.4782	7.87551	5318
0	55	0	0	0	120	80	1	10	1.25	4.59	301	81	90.78	1.2	3242	11980	130	24.76	13.03	1.74	12.5	3.27	1.2	1.14	1.5081	0.049297	0.270618	102.709	27.6394	30.9155	21.92	7.2824	3242
1	46	1	0	0	157	94	1	6	0.98	4.72	200	68	85.78	1.2	2554	14525	104	24	6.14	0.78	11.7184	3.39	1.04	1.25	1.50171	0.0797727	0.175835	148.335	50.434	29.6671	11.9568	5.97838	2554
1	65	1	0	0	101	69	1	13	2.48	4	309	75	71.34	1.6	3971	8971	198	27.34	4.93	1.8	7	2.07	0.95	0.93	1.50317	0.33986	0.442649	83.0648	20.1614	25.667	33.1986	10.7439	3971
1	81	1	0	0	94	64	1	8	2.51	5.36	408	87	57.89	1.35	3209	7629	124	24.97	10.42	2.19	14.2	3.76	1.41	1.33	1.50815	0.085448	0.420632	60.8956	12.9851	24.8454	36.595	8.96935	3209
1	63	1	0	0	140	87	0	6	1.03	5.59	340	76	70.83	2.2	3232	12118	130	21.6	10.08	1.19	13.1	4.08	1.47	1.19	1.50428	0.0488298	0.266711	110.727	24.7508	37.6473	20.27	5.96177	3232
1	47	1	0	0	135	95	0	223	1.15	3.84	231	48	128.62	1.5	3267	6822	172	18.9	17.85	1.26	12.4	2.36	1.31	0.73	1.50803	0.0237073	0.478892	98.6979	20.5087	22.7992	22.9868	9.951	3267
1	69	0	0	0	149	84	0	9	1.25	2.65	321	113	59.23	1.2	4447	16990	164	27.68	9.99	2	12.5	1.33	1.19	0.52	1.50714	0.0832049	0.261742	104.412	36.7558	33.5164	29.5769	9.21398	4447
0	60	0	1	1	118	68	0		1.41	4.19	312	58	130.86	1.3	2934	7623	79	23.5	9.34	2.38	9.1	2.9	1.11	1.01	1.50794	0.110034	0.384888	91.2716	16.9671	28.4767	22.3235	7.15497	2934
0	52	1	0	0	131	93	1		2.2	5.24	243	54	109.47	2.45	3991	8590	363	26.6	7.65	2.74	11.7	3.81	1.1	1.33	1.50749	0.178265	0.46461	110.468	24.5485	26.8438	25.0889	10.3247	3991
0	57	0	0	1	143	87	0		0.49	5.68	296	79	93.64	2.2	3025	9396	90	18.49	4.27	0.31	13.2	4.42	1.34	1.31	1.50047	0.108701	0.321946	82.5949	22.0439	24.4481	25.4337	8.59246	3025
1	49	0	1	1	153	99	0		0.96	4.47	340	88	84.41	4.05	3924	11218	126	22.5	14.42	1.31	13.3	3.07	1.22	1.05	1.50675	0.0323901	0.349795	88.5259	22.9126	30.0988	30.782	9.05352	3924
1	68	0	0	1	134	84	1	2	1.24	2.56	315	93	74.66	2.2	4459	14443	191	28.09	3.59	5.2	11.3	1.32	1.04	0.58	1.50667	15.6	0.308731	107.848	31.8408	33.9721	28.712	9.11491	4459
0	18	0	0	1	145	75	0	4	0.92	3.64	331	57	173.13	3.3	1597	4584	241	24.4	13.59	0.95	11.5	2.82	0.81	0.95	1.50461	0.0254212	0.348386	55.848	9.61732	18.4857	19.858	5.99939	1597
0	40	0	0	1	142	100	0	22	2.67	4.92	318	74	107.57	2.3	4119	13464	177	27.6	5.82	2.98	8.8	3.28	1.06	1.15	1.50619	0.34681	0.305927	126.351	29.4025	40.1797	22.6386	7.11905	4119
0	58	1	0	0	124	82	0		1.9	5.2	359	44	134.69	3.2	4880	11306	189	21.9	5.89	2.51	10.6	3.61	1.25	1.18	1.50528	0.283556	0.431629	178.441	21.8702	64.0602	18.9917	5.29016	4880
1	47	0	0	0	134	89	0		5.13	8.62	254	96	77.4	3.4	4189	17452	245	23.7	19.05	1.31	11.8	5.61	1.16575	1.0752	1.50891	0.022746	0.24003	126.244	47.7143	32.066	23.0429	9.07199	4189
1	68	0	0	1	141	86	0	9	1.26	4.76	343	80	89.19	2.3	3657	11360	166	25	5.39	0.96	10.5	3.54	1.12	1.11	1.50185	0.137143	0.321919	98.6111	22.9997	33.8236	25.7535	7.50832	3657
0	62	0	0	0	118	92	0		1.93	4.95	315	67	110.46	2.5	3018	10280	235	20.44	20.65	1.39	18.2	3.24	1.13	0.87	1.51025	0.0218834	0.29358	106.551	22.6631	33.5634	19.6698	6.2444	3018
0	53	0	0	1	117	73	0		0.73	5.07	283	72	105.95	1.6	3328	8125	138	18.92	20.74	1.4	14.3	4.16	1	1.26	1.51037	0.0219258	0.4096	78.3661	19.9377	22.1776	29.4912	10.4209	3328
0	51	0	0	1	146	102	0	9	2.56	5.87	233	67	114.93	1.2	4908	12968	202	25.95	7.73	2.79	10.8	4.14	1.17	1.48	1.5077	0.178085	0.37847	134.411	38.6505	31.3178	25.3575	10.883	4908
0	60	1	0	0	161	91	1		2.5	7.74	161	58	97.1	2.6	4189	8559	140	22.65	9.07	0.52	12.6	5.67	1.48	1.91	1.50168	0.0252065	0.489426	102.478	36.9177	16.499	28.3867	17.6315	4189
0	40	0	0	1	127	91	0	5	1.03	3.85	128	78	101.94	2.3	3675	9490	313	17.63	13.19	0.38	13.9	2.33	1.18	0.84	1.50179	0.0105882	0.38725	84.4907	51.4865	10.8148	30.2055	23.598	3675
0	46	1	0	0	113	81	0		0.6	3.93	146	55	110.14	3.1	3605	6755	270	22.7	14.01	1.33	9.9	2.85	1.06	0.82	1.50665	0.0341675	0.533679	85.2904	32.1299	12.4524	29.3523	20.1043	3605
0	26	0	0	0	116	79	0	2	2.17	4.64	355	78	111.26	2.8	4553	13073	109	25	6.95	1.72	12.4	3.28	1.15	1.14	1.50427	0.134609	0.348275	116.391	25.5732	41.3187	27.1655	7.65224	4553
0	70	0	0	1	151	88	0	5	1.31	3.25	212	78	91	2.6	3190	8915	114	23.5	12.19	2.21	10.5	2.26	0.77	1.3	1.50962	0.0686651	0.357824	79.3714	29.2027	16.8267	27.9103	13.1652	3190
1	40	0	0	0	140	97	0	6	2.43	5.74	361	107	70.59	2.8	3480	14840	118	22.4	7.63	2.29	10	3.89	1.36	1.14	1.50624	0.149709	0.234501	96.3136	28.5472	34.7692	25.0916	6.95059	3480
0	40	0	0	0	125	79	0		1.71	2.63	385	56	149.92	6.6	6349	10105	700	25.5	11.65	1.21	13	1.4	0.72	0.66	1.50503	0.0400859	0.628303	125.31	18.2269	48.2444	35.185	9.13895	6349
1	64	0	0	0	131	88	1		1.2	2.91	306	105	65.42	3.3	5237	16147	145	27	7.1	4.78	13	1.53	1.13	0.54	1.51212	0.3585	0.324333	106.792	36.6444	32.6785	34.0549	11.1291	5237
0	67	0	0	1	133	81	0		0.79	4.24	262	68	107.1	3	4365	10050	180	18.8	7.11	0.41	14.2	3.12	1.17	0.96	1.50104	0.0306648	0.434328	102.635	26.638	26.8903	29.5343	11.2726	4365
0	31	0	0	0	135	94	0	6	1.08	4.29	340	68	125.24	1.45	4720	13320	93	18.47	11.95	1.66	11.2	2.78	1.4	0.89	1.50708	0.0530414	0.354354	136.029	27.2059	46.25	24.0961	7.08709	4720
0	46	0	1	1	130	92	0	4	2.74	4.99	313	84	90.72	2.4	5170	20825	125	24.9	10.16	1.77	10.7	1.4	1.4	1.14	1.50642	0.0717568	0.248259	172.164	46.2039	53.8874	20.8538	6.66255	5170
1	24	1	0	0	116	81	0	38	1.59	4.02	268	42	168.88	2.5	4145	7855	145	25.3	8.81	1.67	11.6	2.98	0.88	1.07	1.50525	0.0849153	0.527689	129.878	20.354	34.8072	22.163	8.26976	4145
1	71	1	0	0	166	112	1	21	1.74	5.23	324	66	80.96	1.2	4740	8764	210	22.2	13.49	3.15	12.9	3.87	1.53	1.23	1.51518	0.0851351	0.540849	92.2138	18.7843	29.8773	35.696	11.0173	4740
0	62	1	0	0	124	78	1	10	1.98	6.4	209	52	109.77	1.8	4450	8417	128	20.7	15.93	1.18	13.9	4.58	1.65	1.48	1.50671	0.0256315	0.528692	112.407	27.9672	23.493	27.492	13.1541	4450
0	58	1	0	0	131	84	0		1.12	5.79	200	47	125.93	1.2	2960	5273	139	18.6	14.32	0.97	12.5	4.35	1.34	1.29	1.50496	0.0242052	0.56135	77.9108	18.309	15.5822	26.3835	13.1917	2960
0	50	0	0	0	138	88	1	12	1.34	5.96	212	58	135.79	1.5	3030	9639	86	31.6	11.4	1.68	12.1	4.82	1.01	1.55	1.50684	0.0574177	0.314348	115.409	31.5743	24.4668	18.2322	8.60009	3030
0	67	1	0	0	129	74	1	13	1.69	4.64	195	59	93.31	2.3	3068	8427	340	21.2	11.86	1.91	13.8	2.68	1.83	0.84	1.50809	0.0616866	0.364068	99.1879	30.0107	19.3416	21.48	11.0154	3068
0	58	0	0	1	125	75	0		1.26	4.43	395	58	131.76	3.6	3805	8564	382	19.04	10.82	1.07	13.4	3.16	0.93	1.19	1.50413	0.0394672	0.444302	102.538	15.0563	40.5026	25.7695	6.52392	3805
0	58	0	0	1	130	87	0	6	1.12	6.09	296	65	115.46	1.2	3002	6752	73	21.7	10.83	1.37	12.8	4.87	1.38	1.49	1.5053	0.0504638	0.444609	72.1368	15.8408	21.3525	28.8996	9.76337	3002
0	39	0	0	0	129	96	0	8	1.22	4.63	398	65	125.15	1.6	2214	4830	83	24.91	9.67	2.92	12.6	3.52	1.23	1.07	1.51008	0.12778	0.458385	51.6026	8.42755	20.5378	29.795	7.48619	2214
0	37	0	0	0	133	90	0	14	1.22	4.35	290	57	149.57	2.8	4122	14641	193	25.5	6.25	1.98	13.6	2.97	1.33	0.88	1.50442	0.1944	0.281538	178.375	35.0599	51.7287	16.0477	5.53368	4122
1	56	1	0	0	137	97	1	25	2.92	6.17	308	75	73.53	1.65	3062	5227	92	20.83	13.4	2.97	13.8	4.19	1.36	1.52	1.51421	0.081	0.585804	48.3981	11.7853	14.9066	43.9353	14.2647	3062
0	38	0	0	0	117	89	0	10	1.57	6.26	269	81	97.86	1.65	2650	8728	122	21.6	4.21	1.18	14.3	4.94	1.25	1.45	1.50177	0.448732	0.303621	74.8285	22.532	20.1289	24.5933	9.14248	2650
0	51	0	0	0	132	82	1		1	2.94	161	64	122.32	1.25	6711	20092	121	26.6	8.42	2.18	10.8	1.78	1.33	0.7	1.50656	0.119634	0.334014	218.012	86.6632	35.1	21.3769	13.2776	6711
0	47	0	1	1	144	99	0	8	2.76	4.19	291	81	93.73	1.8	4671	12550	115	25	12.42	1.38	13.7	2.57	1.13	1.02	1.50612	0.0417713	0.372191	107.596	29.9494	31.3104	30.1475	10.36	4671
1	65	1	0	0	123	78	0	11	1.6	5.5	319	70	77.63	1.2	3871	10847	95	21.2	16.65	1.81	13.1	3.78	1.53	1.17	1.51076	0.0371635	0.356873	107.609	23.6133	34.3273	24.9811	7.83107	3871
0	67	0	1	1	128	75	0	3	0.94	4.85	287	75	95.56	2.05	4949	12829	102	31.14	7.29	2.03	10.4	3.58	1.3	1.07	1.50529	0.144617	0.385767	118.787	31.0419	34.0919	28.9325	10.081	4949
0	67	0	0	0	141	82	0		1.27	4.52	234	71	102.48	3.1	3754	11399	298	19.4	10.56	1.48	14.2	2.61	1.75	0.85	1.50558	0.0566006	0.329327	111.493	33.8289	26.0893	23.3822	9.9924	3754
0	50	1	0	0	115	80	0	26	2.25	3.75	387	42	145.5	1.3	2216	7634	83	23.2	7.34	1.96	9	2.48	1.07	0.88	1.50514	0.137813	0.29028	126.224	13.6987	48.8485	12.1918	3.15033	2216
0	65	0	0	1	150	73	0	7	0.69	2.73	199	54	141	1.45	6090	16362	100	20.76	5.77	2.39	7.3	1.88	0.86	0.69	1.50493	0.284273	0.372204	210.417	57.098	41.8729	20.099	10.1	6090
1	64	0	1	1	116	65	0	3	0.98	3.12	288	82	86.94	4.2	3713	9391	181	20.3	6.57	1.43	7.9	1.67	1.55	0.57	1.50336	0.125765	0.395379	79.5308	22.6442	22.9049	32.421	11.2573	3713
0	46	1	0	0	114	85	0		0.68	1.4	140	46	134.93	3.3	3967	10246	224	26	12.37	2.63	11.8	0.38	0.87	0.2	1.51162	0.0800564	0.387175	154.68	50.8234	21.6552	17.8101	12.7215	3967
0	41	1	0	0	120	88	0	11	1.05	4.26	315	42	151.46	2.4	4409	10258	233	24.5815	10.15	3.88	11.2	2.92	1.13	0.96	1.51406	0.157534	0.429811	169.61	22.6146	53.4271	18.0521	5.73081	4409
0	46	1	0	0	125	89	0	3	1.67	4.01	325	58	102.48	2.1	4962	10277	90	27.3	8.7	4.03	9.8	2.59	1.24	0.89	1.51252	0.20925	0.482826	123.048	21.9594	39.9907	28.0039	8.61658	4962
1	65	0	1	1	114	72	1	3	0.89	4.41	338	86	82.56	2	3228	10934	82	26.22	8.01	4.45	10.4	3.17	1.26	0.97	1.51273	0.266408	0.295226	88.2913	22.4647	29.8425	25.3894	7.51166	3228
0	39	0	0	0	127	90	0	16	0.88	2.81	140	45	192.31	1.2	3515	9990	154	21.7	9.23	0.92	13.4	1.86	0.84	0.7	1.50303	0.0433508	0.351852	154.167	49.5536	21.5833	15.8333	11.3095	3515
1	18	0	0	0	136	96	0	62	0.91	3.44	382	71	133.82	3.5	10454	12635	458	23.88	11.9	0.16	16.1	2.16	0.93	0.87	1.50068	0.00514286	0.827384	123.582	22.9694	47.2082	58.7443	15.3781	10454
0	48	0	0	1	132	75	0	5	0.62	4.53	226	70	111.27	4.1	5703	19057	361	19.4	10.91	0.6	14.6	3.49	1.1	1.04	1.50234	0.0218623	0.29926	189.058	58.5576	42.727	20.9482	9.26912	5703
1	68	1	0	0	122	73	1	120	0.89	4.12	207	59	93.03	3	4905	11685	690	26.5	13.92	2.29	13.5	2.86	0.73	0.96	1.51138	0.0593378	0.419769	137.535	39.2009	28.4698	24.7664	11.9644	4905
1	63	0	1	1	160	109	1		2.49	4.61	411	84	85.1	1.3	4273	10737	235	27.7	4.92	2.77	5.9	2.81	1.17	1.03	1.50487	0.52669	0.39797	88.7649	18.1417	36.4824	33.4294	8.13369	4273
0	51	1	0	0	110	85	0	18	1.03	4.01	283	61	95.33	1.2	4306	11058	128	24.14	4.78	2.73	5.8	2.49	1.47	0.74	1.50466	0.575859	0.389401	125.888	27.1349	35.6263	23.7535	8.39346	4306
0	60	1	0	0	164	100	0	11	2.03	5.75	162	54	106.34	1.2	3004	8021	150	24.8	6.37	2.5	7.4	3.9	1.3	1.32	1.50569	0.235192	0.374517	103.151	34.3836	16.7104	20.2239	12.4839	3004
1	41	0	0	0	156	114	1		5.13	6.25	402	125	58.87	1.8	2893	6838	7477	26.02	23.35	6	14.8	3.37	1.23	1.19	1.55004	0.0816121	0.423077	37.9889	11.8125	15.2715	52.8846	13.1554	2893
0	47	0	0	0	97	69	0	3	0.92	3.65	405	77	99.97	2.4	6670	25145	233	25.95	5.41	1.34	9.2	2.46	1.07	0.8	1.50259	0.189424	0.265261	226.777	43.1156	91.8446	20.4251	5.04324	6670
0	37	0	0	1	122	76	0	2	1.51	4.32	398	70	117.3	3.1	6377	17261	301	29.35	4.97	0.57	9.2	3.43	0.85	1.09	1.50101	0.104694	0.369446	171.24	30.1176	68.1536	25.8612	6.49779	6377
1	56	0	0	0	109	68	1		4.36	5.89	420	91	79.4	3.9	10093	16427	211	24.5815	11.66	2	11.1	3.42	1.02	1.28	1.50833	0.0661765	0.614415	125.359	27.161	52.6506	55.9118	13.3123	10093
0	64	1	0	0	130	96	0		0.97	4.59	240	58	95.83	1.85	2446	5824	63	27.27	8	1.61	12	3.46	1.22	1.09	1.5046	0.0966	0.419986	69.7318	16.8519	16.7356	24.3592	10.1497	2446
0	60	0	0	1	130	77	1		1.23	4.74	252	80	91.49	2.6	5923	20756	296	31.14	13.61	2.18	13.4	3.43	1.19	1	1.5106	0.0582196	0.285363	180.174	57.198	45.4038	22.8291	9.05915	5923
1	47	0	0	0	106	77	0	6	1.09	3.42	264	91	82.27	2.9	4251	12821	107	23.38	12.14	1.69	12.4	1.96	1.1	0.71	1.50733	0.0528125	0.331565	97.8404	33.7253	25.8299	30.1725	11.429	4251
1	69	0	0	0	129	86	0		1.58	4.93	266	108	62.58	1.2	1915.2	7304.4	78	21.83	9.91	2.21	9.6	3.25	1.38	1.05	1.50782	0.0930889	0.262198	46.9676	19.0695	12.4934	28.3174	10.6456	1915.2
0	43	1	0	0	145	94	0		1.04	3.17	183	41	156.29	5	1200	3870	130	24.5815	7.24	0.38	14.4	1.87	0.74	0.84	1.50098	0.0274332	0.310078	65.5488	14.6858	11.9954	12.7132	6.94709	1200
0	46	0	1	1	130	85	0		2.36	5.94	417	74	105.11	3.5	5134.5	14031.5	94.5	26.57	13.92	1.09	14.1	4.68	0.87	1.64	1.50542	0.0282438	0.365927	131.677	23.3671	54.9093	27.0786	6.49366	5134.5
0	45	0	1	1	131	86	0		1.18	4.87	198	77	100.84	2.1	4080.3	12320.7	94.5	22.31	25.52	1.05	14.6	3.48	1.23	1.02	1.50957	0.0128747	0.331174	111.117	43.2123	22.0012	25.5004	12.879	4080.3
0	38	0	0	0	109	80	0	16	1.51	3.89	253	57	147.67	2.8	1159.2	3586.8	190.4	26.67	10.19	0.59	13.9	3.09	0.72	1.11	1.50215	0.0238117	0.323185	43.6988	9.84519	11.0558	18.4215	7.28124	1159.2
0	49	0	0	0	136	93	0		1.36	6.04	221	56	126.75	1.4	3147.2	7858.2	88.2	21.88	13.26	1.55	11.4	4.63	1.49	1.21	1.50734	0.0428791	0.400499	97.4479	24.6927	21.536	22.4279	10.1484	3147.2
1	66	0	0	1	144	88	1		1.55	5.04	378	106	64.52	1.6	3316.8	11808	86.4	21.45	9.74	3.43	7.4	3.53	1.35	1.18	1.51193	0.148413	0.280894	77.3585	21.6931	29.2415	29.7748	7.87693	3316.8
0	55	1	0	0	142	101	1		0.88	3.04	203	52	113.01	2.1	3139.5	8099.7	180.6	27.33	10.68	2.48	10.3	1.85	0.98	0.53	1.50946	0.0932591	0.387607	108.169	27.7083	21.9583	20.1556	9.92885	3139.5
0	27	1	0	0	135	94	0	29	2.17	3.32	281	44	158.33	1.8	3857.4	7326	91.8	22.32	24.03	2.78	9.7	2.38	0.63	1.09	1.52386	0.0365611	0.526536	115.625	18.105	32.4906	23.1676	8.24469	3857.4
0	59	1	0	0	120	75	1		2.2	6.72	358	59	96.63	2.2	4613.4	10401.6	195.8	30.44	13.75	3.27	13.7	4.35	1.85	1.27	1.51606	0.0861366	0.443528	122.429	20.1769	43.8297	26.1681	7.30954	4613.4
0	49	0	0	0	136	87	1		3.06	5.19	376	75	102.6	2	1216	8436	1564	25.26	8.45	1.91759	7.7	3.46	1.41	1.27	1.50579	0.104596	0.144144	78.1111	15.5807	29.3698	10.8108	2.87522	1216
0	48	0	1	1	128	70	0	10	4.87	7.61	327	79	97.04	2.9	2827.5	9900.6	107.3	21.38	17.62	1.79	12.9	4.15	1.31	1.44	1.51126	0.034228	0.285589	87.0306	21.0257	28.459	22.5615	6.89954	2827.5
1	54	0	0	1	130	80	1		1.93	3.17	193	88	83.3	2	2856	9606	176	30.78	16.52	2.21	14.2	2.05	0.98	0.85	1.51304	0.0458295	0.297314	75.8049	34.5639	14.6304	26.1636	13.5563	2856
1	61	1	0	0	131	86	0	215	4.48	4.02	263	87	61.1	2	3596	5322	604	23.5	7.18	3.14	11.2	0.98	0.29	1.17	1.50805	0.23038	0.675686	42.4808	14.0526	11.1725	58.7847	22.3516	3596
0	59	0	0	0	113	71	0	20	3.63	5.42	221	77	95.45	1.7	4448.9	10342.8	331.5	19.27	14.24	1.57	10.7	3.11	1.1	1.4	1.50798	0.0394693	0.430145	93.2792	32.5	20.6147	33.1211	14.9869	4448.9
0	38	0	0	0	127	85	0		1.47	4.41	412	82	97.06	7	6272	12894	217	25.5	26.3	0.68	14.8	3.27	0.79	1.28	1.50639	0.00805263	0.486428	109.197	21.7334	44.9892	39.8871	9.68133	6272
1	64	1	0	0	136	84	1	53	1.85	4.73	254	57	98.88	2.7	3059.1	9525.6	110.7	20.83	9.14	1.91759	15	3.23	1.17	1.07	1.50626	0.0917995	0.321145	116.053	26.0433	29.4774	18.3053	7.2068	3059.1
1	55	0	0	0	133	77	0	55	6.77	5.04	304	63	122.06	2.6	3216.2	11819.6	80.6	23.24	19.86	1.84	12.6	3.15	1.13	1.22	1.51305	0.0303667	0.272107	130.287	27.0002	39.6071	17.1428	5.63907	3216.2
0	38	0	1	0	143	97	0		5.55	6.04	219	66	95.59	1.7	2238.9	9525.1	100.3	25.71	19.91	3.01	10.5	3.78	1.01	1.27	1.5214	0.0495247	0.235053	100.222	30.2039	21.9486	15.5135	7.08378	2238.9
0	33	1	0	0	134	97	0		1.61	5.58	291	53	110.51	6.2	5691.6	15109.4	458.8	28.57	13.23	1.91759	11.1	4.25	1.09	0.85	1.50906	0.0532116	0.376693	197.974	36.0572	57.6105	19.9647	6.86073	5691.6
0	76	0	0	0	159	95	1		0.61	3.65	164	60	120.59	1.6	5041.6	8593.6	332.8	20.83	23.9	0.3	17.6	2.21	0.94	0.63	1.50256	0.00397059	0.586669	99.463	36.3889	16.3119	35.2001	21.4635	5041.6
1	58	1	0	0	110	89	0		1.72	3.82	218	67	83.44	1.2	1916.4	6748.8	61.2	24.69	19.19	1.82	14.4	2.53	0.99	0.85	1.51247	0.0313193	0.283962	69.9502	21.4985	15.2492	19.0254	8.72726	1916.4
1	50	0	0	1	179	116	1		1.52	3.24	372	96	76.53	2.65	7268.95	17848.7	1383.3	32.33	14.72	1.39	12.1	2.11	0.89	0.86	1.50731	0.0334492	0.407254	129.114	33.3197	48.0304	39.0964	10.5098	7268.95
0	24	0	0	0	104	69	0		1.1	4.57	278	57	162.11	5.8	3717.8	10167.4	156.6	19.1	14.38	0.47	15	3.09	1.2	1.06	1.50241	0.0116636	0.365659	123.872	25.3982	34.4364	20.8426	7.49732	3717.8
0	41	0	0	1	162	105	0		1.86	5.5	270	72	111.05	1.85	5183.7	18207.7	114.7	27.58	13.92	3.61	8.3	3.94	1.24	1.35	1.51795	0.0935413	0.284698	175.614	46.8305	47.4159	20.4983	7.59195	5183.7
0	43	0	0	0	135	99	0	5	4.89	5.59	333	76	103.33	1.8	6030	17564.4	189	22.58	9.33	2.71	9.8	3.12	1.23	1.25	1.50903	0.125506	0.343308	160.493	36.6291	53.4443	26.0914	7.83526	6030
1	60	0	0	0	122	73	0		0.58	4.33	314	87	82.62	2.2	2153.8	9644.8	468.6	20.11	7.06	0.37	13.2	2.49	1.5	0.77	1.50093	0.0280618	0.223312	76.986	21.3305	24.1736	19.4281	6.18731	2153.8
0	46	1	0	0	111	75	0		1.94	7.22	221	64	92.21	2.7	3310.2	8461.8	153.9	22.55	16.56	1.91759	12.9	5.63	1.33	1.27	1.51134	0.0396439	0.391193	91.8164	26.5894	20.2914	25.0364	11.3287	3310.2
1	72	0	0	1	112	76	0		6.25	5.67	289	97	70.22	1.45	1948.8	19883.8	149.35	27.64	22.56	1.27	11.9	2.33	0.97	0.93	1.51023	0.0179906	0.0980092	142.353	47.7793	41.14	9.50689	3.28958	1948.8
0	55	1	0	0	168	103	1	12	1.08	5.21	140	63	90.56	4.35	4845.9	8186.7	91.35	22.22	10.01	1.45	13	3.71	1.32	0.94	1.50518	0.0601382	0.591923	90.2414	40.6086	12.6338	37.2912	26.6366	4845.9
0	57	0	0	1	162	83	1		1.3	4.74	284	79	93.32	1.85	3707.4	7736.7	151.7	22.06	10.05	1.99	9.9	3.21	1.15	0.89	1.50714	0.0820305	0.479197	68.009	18.918	19.3145	37.8565	13.3298	3707.4
1	32	0	1	1	114	72	0		1	4.55	397	91	89.12	2.2	4488	16429.6	85.8	28.41	6.66	1.58	10	3.35	1.04	0.9	1.50376	0.135	0.273166	125.379	28.7392	49.7753	24.8581	6.26148	4488
1	56	0	1	1	116	86	0		1.21	4.67	330	82	89.71	2.4	5448	12504	153.6	22.13	13.73	2.22	10.4	3.17	1.94	0.89	1.51089	0.0585924	0.435701	105.894	26.3131	34.9451	35.7274	10.8265	5448
0	52	1	0	0	125	80	0		3.71	8.44	286	55	107.14	4.9	4978.4	7207.9	102.9	23.63	19.52	1.51	13.6	6.06	1.28	1.34	1.51053	0.0254494	0.690687	91.0088	17.5017	26.0285	37.9878	13.2824	4978.4
1	63	0	1	1	140	91	1		1.66	4.65	241	254	23.76	2.2	5018.2	10747	145.2	21.38	17.92	1.58	12.6	3.14	1.32	0.9	1.51011	0.0295839	0.46694	29.3827	30.9676	7.08122	118.603	49.2127	5018.2
1	49	0	0	0	131	93	0		2.1	6.69	292	95	77.78	1.65	3618.45	15119	100.65	26.99	8.95	2.49	7.9	4.61	1.34	1.2	1.50796	0.123358	0.239332	110.519	35.9564	32.2714	22.7365	7.78649	3618.45
1	57	1	0	0	142	99	0		2.28	4.59	417	84	64.51	2.5	5295	6822.5	102.5	23.93	17.59	2.81	13.7	3.27	1.08	0.98	1.51765	0.0538467	0.776108	56.4029	11.3617	23.52	65.1931	15.6338	5295
0	68	0	0	0	119	75	0		0.57	6.02	300	73	98.62	2.1	5233.2	8643.6	142.8	18.42	5.81	0.42	14.8	3.05	2.16	0.78	1.50087	0.0490909	0.605442	82.226	20.0083	24.6678	44.1973	14.7324	5233.2
1	38	0	0	1	111	81	1		3.47	9.15	248	118	63.77	4.5	4630.5	9306	139.5	24.86	15.2	1.82	16.6	6.5	1.2	1.42	1.50988	0.042	0.497582	54.7669	26.0585	13.5822	58.7147	23.6753	4630.5
0	54	1	0	0	110	76	0		3.25	7.17	328	55	106.32	1.25	1371.25	2552.5	32.5	19.92	11.29	1.44	12.9	5.14	1.05	1.42	1.50581	0.0499101	0.537218	32.2285	5.40418	10.571	29.547	9.00824	1371.25
1	54	1	0	0	154	100	0		0.84	4.73	196	78	71.04	2.45	3946.95	7898.8	98	27.48	13.53	1.94	10.3	3.2	1.22	0.81	1.50937	0.0522233	0.49969	70.3241	27.9861	13.7835	38.9758	19.8856	3946.95
1	42	0	0	0	114	83	0		3.83	5.88	334	89	86.53	0.9	643.5	1739.7	20.7	23.84	15.42	1.27	16.2	3.84	1.06	0.99	1.50699	0.0287668	0.369891	13.5744	3.61714	4.53386	32.9203	9.85639	643.5
0	43	0	0	0	141	109	1		1.46	5.7	317	63	128.3	8.9	7146.7	14916.4	222.5	20.96	13.34	4.24	11.7	4.22	1.03	1.15	1.5202	0.116341	0.479117	164.422	32.677	52.1219	30.1844	9.52188	7146.7
0	45	0	0	0	122	96	0		3.1	3.98	170	71	110.74	2.2	4668.4	13222	913	26.77	9.01	1.98	10.9	2.81	0.51	0.81	1.50637	0.0970236	0.353078	129.323	54.0114	21.9849	25.0686	14.7462	4668.4
0	42	0	0	1	118	81	0		7.13	6.03	363	60	136.38	1.4	7378	10631.6	128.8	27.97	11.379	1.91759	11.1	1.8	1.1	0.88	1.50779	0.0657129	0.693969	123.051	20.339	44.6675	41.6381	11.4706	7378
1	59	0	0	1	133	84	0		1.72	6.47	375	76	86.33	3.8	6824.8	12000.4	163.4	25.06	17.02	1.91759	13.2	4.03	0.94	1.13	1.51166	0.0382951	0.568714	109.653	22.223	41.1198	43.2223	11.5259	6824.8
1	57	0	0	0	155	105	0		1.99	6.18	320	84	86.94	1.25	4428.75	13962.4	96.25	24.03	15.07	1.91759	10	4.46	1.08	1.22	1.51032	0.0447493	0.317191	115.43	30.3003	36.9376	26.6441	8.32627	4428.75
0	58	1	0	0	120	90	0		1.89	4.9	220	61	92.99	1.6	4393.6	6144	108.8	20.25	14.89	3.07	11.8	3.31	1.2	0.87	1.51633	0.0727744	0.715104	69.9454	19.3939	15.388	43.6214	19.8279	4393.6
1	63	1	0	0	129	90	0		0.76	4.83	308	83	64.09	1.5	1932	5976	105	27	9.48	2.22	10.7	2.99	1.51	0.67	1.50752	0.100234	0.323293	50	13.474	15.4	26.8333	8.71212	1932
1	85	1	0	0	141	81	1		1.73	4.51	337	121	38.94	1.6	1811.2	15968	547.2	18.14	18.74	2.85	15.3	2.99	1.12	0.95	1.51907	0.0504921	0.113427	91.6437	32.9047	30.8839	13.7246	4.0726	1811.2
0	61	0	0	1	116	85	0		1.18	5.08	312	83	97.73	1.85	4654.6	17501	118.4	23.88	9.06	1.91759	10.6	3.13	1	0.91	1.5062	0.0931203	0.265962	146.427	38.9534	45.6853	22.0748	7.07527	4654.6
0	45	0	1	0	117	81	0		0.56	4.23	376	83	92.48	1.6	3249.6	7169.6	88	18.71	12.55	0.8	12.1	2.67	1.42	0.75	1.50359	0.0238674	0.453247	59.9866	13.2417	22.555	37.6195	10.0052	3249.6
0	56	1	0	0	137	77	0		1.4	4.45	192	47	126.53	2.7	4014.9	6515.1	2689.2	14.23	3.7	0.31	13.8	2.8	0.91	0.99	1.50041	0.4185	0.616245	96.2633	23.5645	18.4826	28.9635	15.0852	4014.9
1	18	1	0	0	128	76	0		1.56	4.21	308	80	86.23	2.1	10628.1	8805.3	791.7	33.12	10.11	0.64	13.7	2.8	0.93	0.89	1.50231	0.0261422	1.20701	76.4349	19.8532	23.5419	96.5609	31.351	10628.1
0	37	1	0	0	145	93	0		1.86	6.39	260	52	122.48	1.6	1326.4	4284.8	297.6	20.81	7.64	1.13	12.9	4.28	1.14	1.22	1.50308	0.0736957	0.309559	57.2222	11.4444	14.8778	16.0971	6.19119	1326.4
1	76	1	0	0	105	67	0		2.46	3.22	216	67	78.78	2.15	3145.45	204566	105.35	23.93	13.45	1.32	12.1	1.92	1.1	0.62	1.50634	0.0358191	0.0153762	2120.29	657.684	457.984	1.03021	0.476947	3145.45
1	66	1	0	0	140	91	1		1.53	4.24	324	80	71.36	1.8	2932.2	5216.4	108	21.3	9.79	1.91	9.2	2.59	1.24	1.03	1.50668	0.0819873	0.562112	45.2812	11.1806	14.6711	44.9689	13.8793	2932.2
0	40	0	0	0	137	92	1		2.21	5.2	374	84	93.42	4.5	3397.5	6867	153	26.64	11.86	1.09	10.3	3.84	0.99	1.17	1.50462	0.0352033	0.494758	56.7708	12.7507	21.2323	41.5596	11.1122	3397.5
1	57	0	0	1	121	79	0		1.35	4.51	241	106	66.47	1.6	2918.4	7244.8	67.2	22.49	7.61	1.91759	12.7	3.2	1.22	0.86	1.50521	0.125973	0.402827	47.4633	20.876	11.4387	42.6996	17.7177	2918.4
0	49	0	0	0	146	95	1		0.64	4.85	380	69	112.49	2.55	4332.45	8848.5	181.05	22.14	15.04	0.73	14	3.37	1.4	0.98	1.50392	0.0170797	0.489625	89.055	16.1705	33.8409	33.7841	8.89057	4332.45
1	72	0	0	0	131	81	0		1.26	5.9	198	98	77.34	1.2	3139.2	8934	114	21.26	16.92	1.33	14.3	4.11	1.19	1.08	1.50804	0.0267586	0.351377	63.3078	31.3342	12.5349	34.4349	17.3914	3139.2
1	60	0	0	0	127	85	0		1.41	5.44	332	87	82.62	2.2	3900.6	10623.8	118.8	26.95	17.61	1.91759	13.3	3.91	1.19	0.95	1.51206	0.0366938	0.367157	84.8004	22.2218	28.1537	31.9426	9.62128	3900.6
0	37	0	0	0	117	74	0		1.14	5.7	348	86	92.36	1.55	5507.15	16295.1	102.3	24.74	12.55	1.46	12.6	4.44	1.02	1.05	1.50654	0.043558	0.337963	131.582	32.5175	45.7906	29.0648	8.35195	5507.15
0	59	0	1	0	122	78	0		1.34	5.7	246	71	104.82	3.8	5038.8	9002.2	258.4	23.31	12.68	1.3	14.3	4.43	1.04	1.32	1.50589	0.0382353	0.55973	88.0497	25.4127	21.6602	39.7408	16.1548	5038.8
1	51	0	0	1	140	97	0	71	2.42	5.71	333	83	90.16	2.3	4229.7	11313.7	246.1	25.51	15.42	1.45	10.8	4.4	1.22	1.23	1.50799	0.032844	0.373856	94.6595	23.5938	31.5216	31.0301	9.31834	4229.7
1	54	1	0	1	142	85	0		1.33	5.09	363	82	67.06	1.4	2772	5350.8	29.4	22.14	6.81	1.33	10	3.64	1.07	1.12	1.50323	0.108489	0.518053	45.315	10.2365	16.4494	42.4804	11.7026	2772
0	48	0	1	1	112	98	0		1.34	4.79	286	70	111.1	3.1	2297.1	6466.6	65.1	22.98	8.63	0.81	14.7	3.44	0.82	1.11	1.5025	0.0426316	0.355225	64.1528	15.7017	18.3477	24.8658	8.69433	2297.1
1	68	0	0	0	109	75	0		0.82	4.04	208	80	88.74	3.7	3011.8	7311.2	144.3	21.61	14.71	1.91759	14	2.77	1.13	1	1.51007	0.0461864	0.411943	63.4653	24.4097	13.2008	32.9555	15.844	3011.8
0	40	0	1	1	119	92	0		3.59	6.75	277	64	127.85	9.6	3388.8	9840	48	20.08	17.45	0.6	14.5	3.06	1.03	0.99	1.50374	0.0116129	0.34439	106.771	24.6691	29.5755	22.041	7.95703	3388.8
1	68	0	0	0	129	97	0		1.49	3.81	186	95	72.77	1.2	4204.8	10300.8	82.8	24.39	14.53	2.43	12.1	2.61	1.01	0.87	1.51261	0.0594832	0.408201	75.2982	38.4588	14.0055	38.7791	20.849	4204.8
1	70	1	0	0	159	94	1		2.5	5.03	211	63	86.23	3	4971	11487	396	23.44	11.28	1.91759	8.4	3.16	1.44	0.94	1.50773	0.0665487	0.43275	126.62	37.8061	26.7169	27.2633	12.921	4971
1	32	1	0	0	165	119	1		16.48	7.56	377	88	68.74	1.6	3868.8	9968	628.8	25.65	17.08	3.33	9.4	1.39	1.27	1.07	1.52031	0.0662077	0.388122	78.6616	18.3613	29.6554	34.1547	9.05961	3868.8
1	61	0	0	1	142	89	1		0.96	4.55	276	98	71.77	1.4	4734.8	9664.2	86.8	20.83	14.07	1.52	15.1	2.79	1.3	0.87	1.50764	0.0388269	0.489932	68.4821	24.3161	18.9011	48.0133	17.3961	4734.8
1	68	0	0	0	169	96	1		0.87	5.03	292	110	61.45	2.6	3681.6	5844.8	130	24.43	7.69	2.03	8.9	3.17	1.48	0.87	1.50558	0.130811	0.629893	36.899	13.9003	10.7745	69.2883	23.7289	3681.6
0	33	0	1	1	134	80	0		32.12	7.01	307	51	172.77	7.7	8162	14175.7	1532.3	32.41	7.98	1.24	12.8	2.23	0.64	0.91	1.50353	0.0747321	0.575774	193.024	32.0659	59.2584	29.3645	9.56498	8162
1	80	1	0	0	121	66	0		1.42	5.39	346	79	64.59	1.25	2526.25	5777.5	108.75	20.77	13.67	2.06	10	3.73	1.08	1.07	1.51006	0.0546903	0.437257	50.7867	11.5958	17.5722	34.5433	9.9836	2526.25
1	47	0	0	0	116	79	0		2.58	6.13	411	91	75.58	2.3	6118	12410.8	110.4	32.32	16.44	2.2	10.9	4.18	1.01	1.33	1.51292	0.0459042	0.492958	94.71	20.9699	38.9258	44.8592	10.9146	6118
1	83	1	0	0	162	79	0		1.45	5.23	273	70	73.67	1.45	4277.5	8713.05	326.25	24.5815	11.66	0.81	10.2	4.08	0.85	1.17	1.50337	0.0268015	0.49093	86.439	22.1638	23.5978	34.3651	12.588	4277.5
1	47	1	0	0	135	86	0	6	1.52	5.06	167	66	88.5	1.65	4029.3	8093.25	79.2	24.78	6.83	1.91759	7.6	3.36	1.33	0.99	1.50468	0.15548	0.497859	85.1562	33.6546	14.2211	32.8587	19.6759	4029.3
1	53	0	0	1	131	91	0		0.95	5.5	241	83	89.35	5	2575	6395	95	19.03	11.24	1.09	14.6	4.05	1.08	0.94	1.50438	0.0380233	0.402658	53.5057	18.4273	12.8949	33.4206	13.8675	2575
1	70	0	0	0	171	101	1	20	1.86	5.95	397	343	16.59	1	1611	5420	197	21.3	5.25	4.11	6.8	4.04	1.02	1.04	1.50771	0.634114	0.297232	10.9734	9.48083	4.35645	101.951	25.6803	1611
0	45	0	0	1	178	91	0		1.29	6.03	187	64	124.68	0.6	2128.8	4882.2	63.6	22.94	11.05	1.41	11.3	4.32	1.28	1.24	1.50556	0.0504238	0.436033	52.9753	18.1306	9.90637	27.9061	14.9231	2128.8
1	77	1	0	0	139	87	0		8.44	7.42	309	75	69.08	4	2820	5140	100	25.96	12.15	2.68	13.9	2.96	1.13	0.85	1.51163	0.0836532	0.548638	47.5926	11.5516	14.7061	41.1479	13.3165	2820
1	74	0	0	0	138	89	1		1.6	5.92	192	88	78.04	2.2	1760	4824.6	61.6	19.59	14.68	1.91759	13.4	4.07	1.22	1.19	1.51005	0.0463103	0.364797	38.0729	17.4501	7.31	32.1021	16.7199	1760
1	56	0	0	0	136	92	0		0.78	3.09	273	90	80.47	1.4	4351.2	9199.4	151.2	27.68	16.78	1.46	12.8	2.34	1.24	0.69	1.50875	0.0296837	0.472987	70.983	23.401	19.3784	42.5689	15.593	4351.2
1	67	0	0	0	142	86	1		6.86	5.84	309	113	49.88	1.8	4318.2	12425.4	91.8	26.85	26.99	1.5	13.9	2.79	1.15	1.02	1.51446	0.0172414	0.34753	76.3606	27.9248	23.5954	39.2709	12.709	4318.2
1	88	1	0	0	152	77	1		1.4	2.94	266	59	88.68	0.8	1987.2	3329.6	268	24.5815	6.67	1.84	8	2.12	0.48	0.81	1.50438	0.156719	0.596828	39.1902	8.69256	10.4246	35.2129	13.2379	1987.2
0	19	1	0	0	114	75	0		0.83	3.54	172	64	110.21	1.45	4154.25	8121.45	337.85	24.5815	14.34	1.67	12	2.35	1	0.71	1.50855	0.0415959	0.511516	88.1234	32.7901	15.1572	32.737	19.0331	4154.25
0	30	0	0	1	133	97	0		5.51	8.42	343	71	120.09	1.95	5341.05	15945.1	300.3	28.09	9.4	2.85	10.7	4.92	0.92	1.67	1.50957	0.130424	0.334964	155.958	32.2829	53.4936	23.7824	6.93366	5341.05
0	52	0	0	1	110	76	0		1.24	4.7	239	76	99.29	1.05	2437.05	6255.9	70.35	25.51	14.86	1.91759	10.6	3.48	1.07	0.99	1.51018	0.0455765	0.38956	57.1628	18.1773	13.6619	29.6066	12.3877	2437.05
1	69	0	0	0	161	98	1		0.59	5.26	246	90	77.13	1.45	3604.7	7928.6	175.45	24.5815	12.49	1.87	12.6	4	1.02	1.11	1.50834	0.0561624	0.454645	61.1775	22.382	15.0497	40.9181	16.6334	3604.7
1	80	1	0	0	151	91	1	10	1.82	7.01	262	10.91	67.51	3	2346	5088	123	22.03	4.61	0.72	11.7	5.67	0.93	1.56	1.50119	0.175135	0.461085	323.862	13.486	84.8518	5.03044	1.92001	2346
1	75	0	0	0	192	106	1		1.83	4.96	316	99	67.94	3.8	3294.6	6053.4	121.6	27.04	7.81	1.26	10.8	3.43	0.94	1.21	1.50351	0.0789327	0.544256	42.4621	13.303	13.418	53.8814	17.0511	3294.6
0	57	0	1	0	144	96	0		1.93	4.84	206	92	98.96	2.5	3217.5	7630	57.5	22.31	16.12	0.32	10.8	3.55	1.05	1.13	1.50184	0.00684628	0.421691	57.5936	25.7214	11.8643	38.7955	18.8328	3217.5
1	57	0	0	0	134	92	0		0.5	5.84	288	88	82.29	2.1	5371.8	8368.5	203.7	23.26	7.86	0.9	16	3.92	1.32	1.14	1.50253	0.0557339	0.641907	66.0393	20.1787	19.0193	56.4878	19.6138	5371.8
1	47	0	0	0	128	98	0		1.42	4.28	334	97	76.48	0.8	3952.8	8553.6	80	20.28	6.22	2.28	13.4	2.84	1.06	0.85	1.50506	0.226324	0.462121	61.2371	17.7844	20.4532	44.8258	13.4209	3952.8
0	43	1	0	0	124	81	0		2.36	6.68	338	38.9	116.07	2.4	3482.4	7807.2	117.6	27.99	19.52	1.91759	11.4	3.25324	1.16575	1.0752	1.51337	0.0323189	0.44605	139.374	16.0404	47.1086	17.3513	5.13353	3482.4
1	74	1	0	0	138	79	1		2.05	4.32	184	74	70.73	2.8	2335.2	4995.2	187.6	21.34	9.86	1.4	11.2	2.72	1.06	0.91	1.50493	0.059434	0.467489	46.8769	18.8527	8.62535	34.5942	18.8012	2335.2
0	42	0	0	0	114	67	0		0.72	3.77	236	48	177.34	1.3	3212	8548	35	20.1	13.87	2.25	13.8	2.37	1.03	0.67	1.51115	0.0585824	0.37576	123.669	25.153	29.1859	18.0365	7.64258	3212
0	69	1	0	0	139	82	1		1.03	5.72	180	55	101.44	2.1	5466	10145	195	18.6	9.91	0.85	14.2	2.92	1.94	0.88	1.50301	0.0358034	0.538788	128.093	39.1397	23.0568	29.6333	16.463	5466
0	53	0	0	0	116	82	0	6	4.81	6.03	282	79	95.04	2.2	5654	16667	185	23.3	11.51	1.16	16.2	2.98	1.1	1.08	1.50477	0.0391011	0.339233	146.51	41.0436	41.3159	26.7994	9.50334	5654
1	65	0	0	0	123	84	0	33	1.51	5.09	297	64	116.45	1.8	4783	10465	133	24.2	9.21	1.61	12.2	3.09	1.03	1.13	1.5053	0.0761296	0.457047	113.553	24.4692	33.7251	29.251	9.84883	4783
0	55	0	0	0	137	92	0	9	1.03	4.11	275	53	148.65	1.65	7989	19361	259	21.45	11.75	1.47	11.5	2.69	1.02	0.95	1.50617	0.0481091	0.412634	253.682	48.8914	69.7625	21.8696	7.95258	7989
1	59	0	0	0	132	78	0	4	3	4.37	420	108	67.1	2.4	4706	19308	94	28.73	8.27	1.53	10.8	1.82	0.82	0.55	1.50452	0.0866038	0.243733	124.151	31.9246	52.1435	26.3232	6.26742	4706
0	63	1	0	0	130	78	0	5	1.76	7.65	267	49	118.65	1.45	4112	6988	152	24	8.88	2.27	13.2	5.01	1.65	1.55	1.5072	0.113922	0.588437	99.0363	18.1752	26.4427	28.8334	10.799	4112
0	72	0	1	0	138	100	1		2.77	6.56	258	76	92.91	2.2	3139	6853	73	22.5	15.87	1.51	16	4.07	1.22	1.34	1.50856	0.0329588	0.458048	62.6188	18.4458	16.1556	34.8116	13.4929	3139
0	50	1	0	0	141	86	0	8	1.3	4.04	240	54	110.35	1.65	4382	9327	106	22.95	11.56	0.84	12.9	2.48	0.9	0.95	1.50347	0.028139	0.469819	119.946	26.9878	28.787	25.3702	10.5709	4382
0	45	1	0	0	122	95	0	19	5.31	4.97	373	48	129.76	2.2	4330	9365	165	28.4	16.4	2.79	14	2.2	0.81	1.19	1.51634	0.0583953	0.46236	135.489	17.4356	50.5374	22.1933	5.94994	4330
1	63	0	0	1	145	84	1	32	1.09	5.52	324	65	113.54	0.9	2081	6536	101	20.56	7.59	1.2	10	3.64	1.23	1.23	1.50325	0.0792176	0.31839	69.8291	14.0089	22.6246	20.6954	6.38746	2081
0	22	0	0	0	102	63	0	12	2.88	5.14	139	58	160.42	4.5	4149	16052	567	28.4	8.73	1.28	14.1	3.18	0.81	1.18	1.50399	0.0660803	0.258472	192.193	80.1958	26.7149	14.9914	10.7852	4149
0	71	0	0	0	131	90	0	6	1.15	5.07	244	63	116.24	3.1	3878	9486	93	22.4	11.14	3.25	11.4	3.33	1.23	1.17	1.51293	0.114856	0.408813	104.563	26.998	25.5135	25.7552	10.5554	3878
1	72	1	0	0	126	73	1	8	0.99	3.33	362	64	84.63	2	3584	10408	124	22	8.25	2.38	10	1.63	1.07	0.64	1.50701	0.135284	0.34435	112.934	19.9662	40.8821	22.0384	6.08796	3584
0	56	1	0	0	117	73	0	4	1.51	4.79	176	48	124.12	1.6	2608	7203	56	21.4	11.21	1.69	12.7	3.3	0.7	1.38	1.50677	0.0591829	0.362071	104.21	28.4209	18.341	17.3794	9.87467	2608
0	54	0	0	1	108	79	0	5	0.79	3.41	248	61	127	1.85	5002	13799	92	25.28	4.74	1.29	13.3	2.15	0.72	0.81	1.50218	0.280887	0.36249	157.092	38.6397	38.9589	22.1119	8.91609	5002
1	48	0	0	0	178	105	1	106	1.7	4.11	344	82	92.17	2.3	4145	15819	232	27.1	10.39	2.28	10.5	2.4	1.12	0.88	1.50846	0.0893469	0.262027	133.968	31.9344	46.0852	21.4862	6.24598	4145
0	69	1	0	0	127	87	0	17	1.37	4.34	247	56	99.58	1.6	4294	9414	176	21.7	13.4	1.37	14.6	2.52	1.17	1.05	1.50656	0.0373636	0.456129	116.741	26.4676	28.835	25.5432	10.3414	4294
0	72	0	0	1	123	87	0		0.55	4.01	265	53	140.76	3	2943	4596	96	24.5815	6.82	0.5	17.4	2.58	0.98	0.89	1.50122	0.0406627	0.640339	60.2201	12.044	15.9583	33.938	12.8068	2943
0	42	0	0	0	130	70	0		1.98	4.46	325	65	123.28	4.2	3696	11642	386	25.59	7.29	0.655	14.5	3.16	0.77	1.14	1.50171	0.0466623	0.317471	124.38	24.8761	40.4236	20.6356	6.34942	3696
0	62	1	0	0	161	106	0	9	2.76	6.4	378	57	99.94	3.5	4336	10546	63	27.81	13.84	2.08	12.1	4.27	1.16	1.42	1.51028	0.0543133	0.411151	128.484	19.3746	48.5671	23.4356	6.1999	4336
1	35	0	0	0	118	75	0	8	0.98	3.99	281	91	87.35	2	5724	41656	238	21.88	4.1	1.68	9.3	2.65	1	0.74	1.50246	0.756	0.137411	317.888	102.946	89.3264	12.5044	4.44997	5724
0	52	1	0	0	120	76	0	21	1.94	3.48	356	64	90.41	1.2	2424	6755	61	21.09	5.42	2.98	7.6	1.83	1.3	0.62	1.50577	0.419063	0.358845	73.2964	13.1769	26.0935	22.9661	6.45115	2424
1	69	0	0	0	125	87	1	33	0.92	2.97	247	86	81.56	1.3	2440	6743	296	18	12.21	1.16	14.8	1.92	1.05	0.69	1.50506	0.0359587	0.361857	54.4493	18.9581	13.449	31.1197	12.5991	2440
0	56	1	0	0	113	76	1		1.87	5.75	323	52	112.07	1.6	4810	11120	128	28.25	17.33	2.87	14.1	4.26	0.98	1.39	1.51776	0.0560304	0.432554	148.504	23.9078	47.9669	22.4928	6.96372	4810
1	59	1	0	1	136	62	1	12	1.38	4.29	313	81	89.5	2.1	6978	12844	191	24.24	10.31	1.17	14	3.01	0.83	1.16	1.50431	0.0463877	0.543289	110.117	28.4966	34.4665	44.0064	14.0595	6978
1	76	0	0	0	150	80	1	71	2.24	4.09	363	106	62.57	2.6	5015	13783	273	25.95	8.65	3.71	10.7	2.67	0.95	0.87	1.51146	0.194505	0.363854	90.2974	26.3678	32.778	38.5685	10.6249	5015
0	66	0	0	0	143	81	0	28	0.83	4.49	314	70	104.3	1.9	2082	7306	55	21.1	3.73	1.77	10.53	2.97	1.01	0.88	1.50236	2.07783	0.284971	72.4802	16.158	22.7588	19.948	6.35286	2082
0	48	0	0	0	132	93	0	3	0.81	1.85	299	63	125.85	3.2	4531	12659	250	25	11.99	2.33	13.9	0.84	0.97	0.27	1.50998	0.0740989	0.357927	139.539	29.4012	41.7222	22.5494	7.54161	4531
0	59	0	0	0	127	73	0	10	0.98	7.14	265	65	115.06	5	4085	8880	280	24.03	6.3	0.39	14.5	5.67	0.7	1.82	1.50088	0.0376071	0.460023	94.8718	23.2704	25.141	29.9015	11.2836	4085
1	67	1	0	0	119	82	0		1.27	4.39	270	65	83.2	3.5	2324	7186	360	20.6	9.2	0.34	13.5	2.6	0.99	0.95	1.50112	0.0161053	0.323407	76.7735	18.4825	20.7288	21.0214	7.78572	2324
1	54	1	0	0	150	80	0	3	1.83	6.2	403	73	76.14	3	3888	8802	129	22.86	9.08	1.88	9.6	3.88	1.52	1.34	1.5061	0.0909677	0.441718	83.7329	15.1675	33.7443	32.2454	8.00134	3888
1	72	1	0	0	182	87	1	8	1.35	5.26	293	71	74.94	4.5	2624	7348	58	26.22	5.64	3.74	6.7	3.34	1.25	1.1	1.50753	0.471869	0.357104	71.8701	17.4156	21.0579	25.3544	8.65337	2624
0	60	1	0	0	155	101	0	10	1.46	5	299	56	102.45	3.3	5732	14474	224	30.48	10.09	1.53	13	3.01	1.22	1.02	1.50551	0.0626859	0.39602	179.489	33.6167	53.6672	22.1771	7.41711	5732
0	39	1	0	0	115	73	1	4	1.69	3.85	378	49	130.78	2.6	3549	8635	94	21.45	4.18	2.33	8	2.28	0.87	0.85	1.50348	0.925147	0.411002	122.378	15.8638	46.2589	20.1391	5.3278	3549
1	74	1	0	0	151	88	1	3	2.45	4.96	371	64	84.16	1.2	1762	3910	80	23.2	13.51	2.37	10.9	2.94	1.06	1.06	1.51144	0.0639261	0.450639	42.4262	7.31881	15.7401	28.8409	7.77383	1762
1	64	1	0	0	149	91	1	7	1.04	4.72	326	63	88.09	2.6	4742	9464	317	22.7	6.87	2.07	12	2.85	1.32	0.88	1.50508	0.165846	0.501057	104.321	20.1602	34.0086	31.5666	9.683	4742
0	58	1	0	0	162	101	1	4	15.31	9.7	336	55	105.08	2.3	3425	9405	253	24.61	14.47	3.04	13	2	0.95	1.21	1.51571	0.0748222	0.364168	118.75	19.4382	39.9	20.0292	5.96108	3425
0	56	0	0	1	101	77	0	2	1.67	3.67	355	76	97.77	2.3	4266	14778	168	24	10.51	1.3	11.9	1.81	1.07	0.49	1.50488	0.0500713	0.288672	135.033	28.9085	47.9367	21.9391	6.18003	4266
0	70	0	0	0	125	77	0	19	1.02	5.21	304	75	94.71	1.2	3196	9652	91	22.9	12.28	1.36	15.1	3.34	1.18	1.02	1.50596	0.0418223	0.331123	89.3704	22.0486	27.1686	24.8342	8.16916	3196
1	48	0	0	0	135	83	0	36	2.41	9.21	268	106	68.68	3.6	4234	13842	212	26	17.74	1.68	15.9	7.49	1.1	2.16	1.51064	0.0318539	0.305881	90.684	35.8675	24.3033	32.4233	12.0983	4234
1	63	1	0	0	132	70	0	39	0.4	3.44	185	44	132.45	1.8	3683	9909	126	17.3	11.46	0.75	11.9	2.03	1.25	0.62	1.50307	0.0254397	0.371682	156.392	37.1959	28.9325	16.354	8.84001	3683
0	48	0	0	1	126	100	0	3	2.06	4.7	269	76	100.88	2.6	4196	16045	86	29.1	12.82	2.45	13.2	3.41	0.98	1.11	1.51122	0.0709764	0.261514	146.61	41.4214	39.4381	19.8751	7.38851	4196
1	63	1	0	1	93	73	0	33	0.96	2.86	356	64.8	114.79	2.2	4668	9799	130	17.7	9.4	1.36	11.8	1.7	0.98	0.52	1.50457	0.0622373	0.476375	105.013	19.1148	37.3847	30.8691	8.6711	4668
1	70	0	0	0	142	100	0	7	1.06	5.46	361	87	80.37	2	4986	12530	248	26.26	6.08	0.74	11.6	4.34	1.02	1.41	1.50161	0.0774419	0.397925	100.016	24.1036	36.1058	34.6195	9.58988	4986
1	71	0	0	0	188	109	1	57	0.45	4.45	204	69	104.29	2.4	3593	7994	77	21.19	6.93	0.6	12.4	2.93	1.45	0.87	1.50148	0.0472303	0.449462	80.4549	27.2127	16.4128	31.0129	15.2024	3593
0	35	0	0	1	144	90	1	15	1.97	5.99	302	79	103.39	2.7	4563	17758	213	28.08	15.12	1.27	13.9	4.06	1.09	1.33	1.50686	0.0295095	0.256955	156.101	40.8343	47.1424	20.2994	6.72166	4563
0	44	0	1	0	107	83	0	1	0.47	2.92	192	62	130.21	2.65	3069	17225	268	20.7	6.2	1.11	6.7	1.33	1.38	0.4	1.50246	0.111	0.178171	192.932	62.3011	37.043	11.0466	5.75345	3069
0	75	0	0	1	126	82	0	11	0.85	3.49	140	45	168.4	0.9	1832	4236	117	17.48	6.25	1.19	8.5	2.32	0.91	0.75	1.50266	0.116836	0.432483	65.3704	21.0119	9.15185	19.4618	13.9013	1832
0	60	1	0	0	116	74	0	6	1.13	5.52	197	56	102.45	4.3	5448	11739	434	20.31	11.22	0.84	12.1	3.21	1.81	0.89	1.50337	0.0293782	0.464094	145.573	41.3811	28.6779	25.9893	13.1925	5448
0	57	0	0	0	131	85	1	5	1.99	3.59	231	87	90.04	2.3	1819	14580	101	23.29	12.03	2.18	12	2.22	1.04	0.78	1.50937	0.0690035	0.12476	116.379	43.8312	26.8836	10.8541	4.69875	1819
1	63	1	0	0	190	98	1	315	1.15	5.34	323	50	113.86	2.4	3545	10877	586	22.5	17.71	1.78	16.4	3.85	1.16	1.16	1.51126	0.0338213	0.325917	151.069	23.3854	48.7954	16.2959	5.04516	3545
0	30	0	1	1	136	80	0	8	1.4	6.26	289	62	140.74	3.3	7042	13721	109	22.14	19.42	1.15	16.9	4.74	1.13	1.56	1.50798	0.0195038	0.513228	153.685	32.9705	44.415	31.8201	11.0104	7042
0	40	0	0	0	112	78	0	4	1.14	5.08	254	70	115.46	2.8	2649	15232	146	25.95	9.31	1.53	10.9	3.55	1.01	1.03	1.50509	0.0711015	0.17391	151.111	41.6448	38.3822	12.1737	4.7928	2649
0	68	1	0	0	145	83	0	10	1.25	7.76	308	53	105.67	1.6	3074	6824	74	24.9	13.77	1.06	10.3	5.85	1.38	1.29	1.50521	0.0278676	0.450469	89.413	15.386	27.5392	23.8749	7.75158	3074
0	56	1	0	0	123	87	0	8	22.45	9.81	358	56	103.9	1.3	2660	9105	81	24.1	18.18	4.71	12.9	1.46	0.96	1.13	1.53058	0.0866281	0.292147	112.909	17.6618	40.4215	16.3602	4.5699	2660
1	50	1	0	0	171	91	1	176	2.17	4.32	261	48	127.01	3.3	9306	9742	393	20.7	10.87	1.84	10.8	2.7	1.1	0.88	1.50714	0.0674084	0.955245	140.943	25.9206	36.7862	45.8518	17.5677	9306
1	59	0	1	0	209	107	1	4693	3.86	7.2	326	120	57.01	1.8	3001	11018	10078	20.96	6.94	1.67	9.4	4.6	1.14	1.53	1.50414	0.131076	0.272372	63.7616	23.4705	20.7863	32.6847	10.026	3001
0	71	1	0	0	142	92	1	10	1.14	5.84	195	48	118.28	1.95	3684	9590	90	23.4	5.44	1.93	5.9	4.39	1.33	1.25	1.50375	0.268608	0.38415	138.744	34.1524	27.0551	18.4392	9.456	3684
1	64	1	0	0	170	92	1	15	0.64	5.94	229	69	79.03	4.5	3087	8154	225	19.98	6.94	0.303	10.8	3.6	1.63	1.11	1.50075	0.023782	0.378587	82.0652	24.7271	18.7929	26.1225	11.4072	3087
1	63	1	0	0	154	107	1	74	1.16	5.79	287	80	67.21	1.8	4975	9846	214	28.3	16.08	1.65	12.6	4.32	1.2	1.29	1.50948	0.0354134	0.505281	85.4688	23.824	24.5295	40.4225	14.0845	4975
0	19	0	0	0	133	75	0		1.76	5.57	398	86	105.62	3.2	1443	5878	150	31.35	13.62	2.07	11.4	4.06	1	1.59	1.51007	0.0552273	0.245492	47.4645	10.2561	18.8909	21.1123	5.30459	1443
0	47	1	0	0	147	87	0	6	1.35	5.59	261	55	109.36	2.2	3185.6	6371.2	112.2	21.64	10.22	1.36	16.3	4.25	0.96	1.38	1.50496	0.0546429	0.5	80.4444	16.9519	20.996	27.5	10.5364	3185.6
0	48	0	1	1	124	79	0		0.83	4.41	253	70	111.1	5.5	4152.5	9773.5	60.5	19.13	21.25	1.92	15.4	2.89	1.23	0.86	1.51457	0.0292056	0.424873	96.9593	26.8267	24.5307	29.7411	11.7554	4152.5
0	33	0	1	0	154	111	1		2.04	4.14	387	75	110.71	1.7	3612.5	7085.6	120.7	22.86	14.2	2.38	10.259	2.58	1.27	1.8	1.51207	0.0600561	0.509837	65.6074	12.7146	25.3901	38.2378	9.88056	3612.5
0	54	0	1	1	143	96	0		1.07	2.91	229	66	115.96	2.8	2256.8	4054.4	84	27.59	15.86	3.18	11.4	1.93	0.63	0.65	1.51801	0.069466	0.55663	42.6599	12.295	9.76912	36.7376	16.0426	2256.8
1	61	1	0	0	155	95	1		1.6	4.79	396	63	88.57	2.7	3750.3	6307.2	224.1	32.47	13.69	3.57	13.32	3.03	1.21	0.9	1.51745	0.0945927	0.594606	69.5238	11.0606	27.5314	37.4602	9.45964	3750.3
0	69	1	0	0	160	90	1	4	0.86	4.06	409	57	97.79	2.4	2297	7121	10	18.36	21.02	0.962	12.3	2.5	1.13	0.83	1.50722	0.0148253	0.322567	86.7568	12.0908	35.4835	18.3863	4.49543	2297
0	56	0	0	0	140	83	1	15	1.73	4.77	316	79	93.98	1.5	3560	12000	105	25	9.73	1.51	11.8	3.21	1.17	1	1.50525	0.0654414	0.296667	105.485	26.3713	33.3333	23.4367	7.41667	3560
1	55	0	1	1	157	102	1		0.97	2.41	252	87	83.99	2	2294	5260	2	24.78	8.27	1.39	11.4	1.52	0.86	0.5	1.50411	0.0786792	0.436122	41.986	14.4951	10.5805	37.9426	15.0566	2294
0	69	1	0	0	166	106	1	3	1.55	4.5	308	60	91.18	2.1	2453	5166	13	27.11	15.41	2.55	13.2	3.01	1.03	0.86	1.51403	0.0578086	0.474835	59.7917	11.6477	18.4158	28.4901	9.25004	2453
0	49	0	0	1	119	91	0	7	1.52	5.09	240	64	123.32	1.2	3470	12012	106	27.7	11.56	1.55	12.6	3.53	1.28	1.12	1.5064	0.0519231	0.288878	130.339	34.7569	31.2813	18.4882	7.70341	3470
1	55	0	1	1	148	98	1	514	2.3	5.05	345	165	40.04	6.4	4486	12781	1581	22.27	7.48	1.27	15.3	3.3	0.91	1.23	1.50339	0.0861558	0.35099	53.7921	25.7267	18.5583	57.9133	16.7865	4486
1	51	0	0	0	135	78	0	58	0.85	4.91	330	93	79.15	1.25	1421	5989	59	21	19.16	0.594	13.2	3.32	1.4	1.01	1.50406	0.0102414	0.237268	44.7207	12.6031	14.7578	22.066	6.68665	1421
0	64	1	0	0	151	101	1	0	0.56	3.24	232	57	99.3	1.45	4681	9412	59	26.37	9.87	3.4	8.6	1.82	1.22	0.63	1.51198	0.144113	0.497344	114.669	28.1729	26.6031	28.3486	12.2192	4681
0	55	0	0	1	135	94	0	1	1.57	4.42	299	56	140.53	1.3	3208	7727	38	20.99	13.38	2.05	16.5	3.04	1.21	0.93	1.5098	0.0560223	0.415168	95.8209	17.9464	28.6505	23.2494	7.77571	3208
0	51	0	0	0	123	81	0	1	0.75	5.6	219	61	128.48	1.5	3182	10803	54	28.98	18.5	1.51	12.5	4	1.34	1.11	1.50998	0.02718	0.294548	122.985	34.2561	26.9337	17.9674	8.2043	3182
0	66	0	0	1	108	71	0		1.1	3.54	359	77	93.31	1.8	1472	5690	32	28.65	13.15	1.46	7.5	2.07	1.25	0.62	1.50686	0.0408497	0.258699	51.3167	11.0067	18.4227	19.9199	5.54871	1472
1	38	0	1	0	126	86	0		2.03	6.05	405	104	73.43	2.45	7242	20977	120	24.91	8.42	2.7	8.4	4.54	0.98	4.54	1.50812	0.148171	0.345235	140.071	35.9688	56.7287	35.9045	8.8653	7242
1	61	1	0	0	171	86	1	37	2.08	4.7	281	70	78.64	4.45	3413	10676	294	22.7	7.06	2.7	6.3	3.04	1.28	0.94	1.50681	0.204775	0.319689	105.913	26.3839	29.7615	22.3782	7.96378	3413
0	66	1	0	0	137	96	1	25	1.52	4.61	293	56	100.49	1.25	3765	10890	208	34.05	7.37	5.59	9.1	2.62	1.48	0.81	1.51471	0.39	0.34573	135.045	25.8106	39.5681	19.3609	6.60781	3765
1	57	0	1	0	140	92	1	358	3.71	4.1	379	76	97.77	2.6	5101	14292	918	24.22	10.85	1.81	11.1	2.35	1.35	0.85	1.50701	0.0664898	0.356913	130.592	26.1873	49.4944	27.1254	7.15709	5101
1	58	0	0	0	153	86	0		1.06	5.7	337	96	73.85	3.1	4259	20746	90	22.3	15.53	0.543	10.4	4.36	1.17	1.25	1.50301	0.012187	0.205293	150.072	42.7506	50.5744	19.7081	5.8481	4259
0	73	1	0	0	138	86	0	21	1.37	4.11	200	35	166.3	1.8	3834	5463	256	15.6	11.65	1.1	12.3	2.3	1.27	0.87	1.50458	0.0364417	0.701812	108.393	18.9688	21.6786	24.5634	12.2817	3834
0	49	0	0	0	145	97	0	18	1.59	4.95	367	68	114.13	2.3	3326	12008	138	22.49	9.58	1.29	11.5	3.57	1.23	1.05	1.50441	0.0572862	0.276982	122.631	22.7218	45.0055	18.8348	5.13209	3326
0	66	0	0	0	140	65	0	8	1.46	6.5	281	52	146.08	2.8	4628	12051	120	23.59	12.78	1.91	11	5.1	1.09	1.5	1.50872	0.0555711	0.384035	160.938	29.782	45.2234	19.9698	7.10669	4628
1	59	1	0	0	135	65	0	299	0.89	4.91	315	57	100.95	3.05	4340	6728	119	17.9	14.68	1.38	10.3	2.4	1.79	0.72	1.50724	0.0333274	0.645065	81.9688	14.8325	25.8202	36.7687	11.6726	4340
0	58	0	0	0	113	80	1	15	1.32	4.91	297	77	95.79	2.6	3936	11734	205	23.3	15	0.77	14.6	3.47	0.97	1	1.50412	0.0180783	0.335435	105.826	27.4364	31.4304	25.8285	8.69648	3936
0	48	1	0	0	165	100	0		1	4.14	176	53	113.65	3.2	4287.6	10382.4	111.6	25.1	6.4	2.23	9.6	2.66	1.43	0.88	1.5051	0.207621	0.412968	136.038	40.9659	23.9426	21.8873	12.436	4287.6
0	48	0	0	0	145	87	1	3	1.25	4.34	188	66	118.14	2.25	3208	10388	81	25.8	13.59	1.88	12.4	3.01	1.2	0.84	1.50912	0.0503072	0.308818	109.301	38.3717	20.5487	20.382	10.8415	3208
0	51	1	0	0	110	85	0	18	1.03	4.01	283	61	95.33	2	4306	11058	128	24.14	7.05	2.73	6.6	2.49	1.47	0.74	1.50687	0.207634	0.389401	125.888	27.1349	35.6263	23.7535	8.39346	4306
1	56	1	0	0	141	85	1	34	1.22	4.73	280	56	103.9	1.6	2514	7286	98	23.3	16.03	2.05	10.5	3.14	1.24	0.86	1.51174	0.044174	0.345045	90.3522	18.0704	25.2986	19.3225	6.90091	2514
1	51	0	1	1	149	96	0	7	1.54	4.63	275	88	83.73	3.8	3515	11370	103	21.63	18.2	0.74	11.3	3.12	1.18	1.03	1.50481	0.0135918	0.309147	89.7254	28.7121	24.6745	27.2049	9.8927	3515
0	19	0	0	1	150	105	0	5	1.87	6.65	412	78	118.58	1.65	5630	14673	92	34.2	10.42	2.59	9.4	5.17	1	1.57	1.50964	0.101055	0.383698	130.636	24.732	53.8219	29.9284	7.26418	5630
1	63	0	0	0	130	94	0	2	0.71	3.64	334	84	85.1	1.6	3003	9515	77	25.3	12.48	2.89	10.5	1.83	1.34	0.6	1.51288	0.0868931	0.315607	78.6624	19.7833	26.2732	26.511	7.93742	3003
1	71	0	0	0	140	80	1	42	2.24	5.59	232	82	85.13	1.9	4127	12270	148	27	8.38	0.956	14.8	3.82	1.43	1.22	1.50286	0.0528934	0.336349	103.913	36.7277	24.1077	27.5806	11.8882	4127
1	84	1	0	0	157	93	1	527	1.58	4.04	265	69	74.78	1.5	1917	3598	453	24.5815	11.379	1.64	15.5	2.45	0.77	1.01	1.50666	0.0562003	0.532796	36.2118	9.42872	9.59612	36.7629	13.8728	1917
0	47	1	0	0	107	73	0	6	1.03	6.59	228	49	125.92	1.3	1622	5175	99	20.3	8.67	1.22	12.4	4.96	1.34	1.36	1.50378	0.0637137	0.31343	73.3418	15.7621	16.7219	15.3581	6.73599	1622
0	43	0	0	1	121	67	0	4	1.47	4.11	280	78	100.46	1.8	5033	15323	92	27.7	12.72	1.5	10.8	2.76	1.11	0.93	1.50681	0.0439262	0.32846	136.423	38.0035	38.1984	25.6199	9.14997	5033
0	64	0	0	0	135	85	1	17	1.18	4.24	384	76	95.16	2.7	1944	11073	113	29.3	8.53	1.87	5	2.67	1.32	0.85	1.5057	0.100378	0.175562	101.179	20.025	38.8526	13.3427	3.47467	1944
1	52	0	0	0	111	70	1	24	1.27	4.9	240	83	89.57	3	3837	11244	114	26.29	18.59	0.775	12.1	3.65	1.04	1.07	1.50515	0.0138668	0.341249	94.0763	32.5347	22.5783	28.3236	11.8015	3837
0	78	1	0	0	133	84	0	18	0.67	4.13	169	55	98.95	1.05	4200	8057	102	18.8	14.54	0.643	14.3	2.34	1.42	0.74	1.50334	0.0157255	0.521286	101.73	33.1073	17.1923	28.6707	16.9649	4200
0	39	0	0	0	132	79	0		1.5	6.31	237	54	156.41	1.8	2884	9306	128	26.2	15.59	1.35	15.1	4.9	1.04	1.47	1.50752	0.0301489	0.309908	119.676	27.2679	28.3632	16.735	7.06119	2884
1	59	1	0	0	120	81	0		1.4	5.08	302	69	80.34	2.8	3164	7448	182	22.48	8.96	1.29	13	3.37	1.32	1.11	1.50413	0.0637912	0.424812	74.9597	17.1266	22.6378	29.312	9.70597	3164
1	62	1	0	0	126	80	0	3	0.91	5.61	328	65	84.52	1.6	3418	10093	59	23.37	12.22	2.17	9.6	4.41	1.03	1.13	1.50947	0.0671904	0.338651	107.831	21.369	35.3686	22.0123	6.71106	3418
1	64	0	0	1	132	75	1	10	0.77	3.33	301	89	79.04	1.6	3323	14056	165	27.8	8.12	1.96	9.6	2.27	1.03	0.7	1.50568	0.114545	0.236411	109.675	32.4289	33.0123	21.0406	6.99024	3323
0	56	0	1	0	137	80	0	9	0.65	5.74	149	72	104.77	1.3	3427	10507	62	20.7	13.41	1.23	11.5	4.29	1.29	1.14	1.50589	0.0335116	0.326164	101.341	48.97	15.0998	23.4838	15.7609	3427
0	50	0	0	1	130	88	1	2	1.2	3.57	321	61	129	2.8	7115	17506	132	25.39	12.37	1.28	8.4	2.36	1.13	0.89	1.50565	0.0389628	0.406432	199.294	37.8721	63.9734	24.7924	7.72348	7115
1	54	1	0	0	112	74	0	4	2.11	6.89	235	64	89.72	2.2	3197	8725	103	23.5	6.76	2.09	9.3	5.02	1.44	1.38	1.50505	0.173098	0.366418	94.6723	25.7831	22.248	23.4508	9.97905	3197
0	44	0	0	0	12	76	0	9	2.34	4.31	350	76	102.68	1.2	1333	10926	64	24	8.55	1.69	9.5	2.77	0.9	1.01	1.50516	0.0903564	0.122003	99.8355	21.6786	34.9424	9.27219	2.6492	1333
1	50	0	0	1	124	85	0	29	1.59	4.25	394	85	88.12	5.8	7035	10823	215	23.3	13.86	1.11	18	2.79	0.81	1.22	1.50549	0.0289286	0.650005	88.4232	19.0761	34.8387	55.2504	14.0229	7035
1	42	0	0	0	114	78	0	11	2.56	4.84	328	87	89.15	0.9	3126	8707	76	29	21.19	2.69	13.2	3.17	1.07	1.14	1.52036	0.0410571	0.359021	69.5003	18.4345	22.7961	31.2349	9.52283	3126
0	44	0	0	0	135	83	0	5	3.66	5.8	305	74	104.07	1.2	5516	14318	182	21.5	15.06	1.02	11.1	3.49	1.23	1.22	1.50549	0.0238235	0.385249	134.366	32.6002	40.9815	28.5085	9.34703	5516
0	58	0	1	1	116	78	0	5	0.69	5.13	249	76	97.08	2.5	1870	8650	128	18.4	16.68	0.84	13.2	3.99	1.04	1.16	1.505	0.0172079	0.216185	79.0387	24.1243	19.6806	16.4301	6.59842	1870
0	54	0	0	0	150	90	1	4	1.64	5.37	347	77	97.19	2.2	8292	25760	169	28.7	17.29	3.37	10.6	4.01	0.98	1.22	1.52081	0.0659826	0.321894	232.323	51.553	80.6162	24.7859	7.1429	8292
0	57	0	0	1	138	89	0	5	0.65	4.86	283	75	98.75	1.8	4853	14872	173	21.8	12.98	1.56	9.8	3.59	1.18	1.03	1.50723	0.0444304	0.326318	137.704	36.4939	38.9701	24.4738	8.648	4853
0	24	0	0	0	138	78	0	2	2.66	4.63	336	77	114.58	1.6	5029	10578	99	29.98	19	5.54	9.6	3	1.09	1.04	1.53759	0.0965032	0.475421	95.4004	21.8626	32.0545	36.6074	10.8951	5029
1	51	1	0	0	142	88	0	64	1.01	4.04	222	56	105.89	2	5840	14796	320	27.3	13.3	2.05	10	2.64	1.22	0.79	1.50974	0.0564796	0.394701	183.482	46.2838	40.733	22.1033	9.95643	5840
0	74	1	0	0	128	72	0	5	1.52	5.7	326	47	119.85	2.2	2156	5898	145	23.1	20	1.32	12.2	3.94	1.36	1.26	1.50943	0.0216	0.365548	87.1454	12.5639	28.4094	17.1807	5.27017	2156
0	53	1	0	0	161	100	1	28	1.17	4.25	165	50	117.93	1.6	2475	4507	178	23.61	9.71	2.31	10.7	2.75	1.36	0.87	1.50801	0.100435	0.549146	62.5972	18.9689	10.3285	27.4573	16.6408	2475
1	45	0	0	1	155	109	1	51	0.76	3.43	337	75	103.6	2.4	3115	11530	178	27.4	14.1	2.98	10.8	2.14	1.2	0.64	1.51501	0.0759057	0.270165	106.759	23.7595	35.9779	20.2624	6.01257	3115
0	29	1	0	0	113	80	0	7	0.86	3.71	288	52	128.08	1	1833	4454	55	21.49	7.81	2.07	9	2.11	1.28	0.67	1.50577	0.129675	0.41154	59.4818	10.7398	17.1308	21.4001	7.43059	1833
0	24	1	0	0	129	87	0	5	2.13	6.3	362	63	107.49	1.8	5728	18610	225	25.8	11.66	1.91759	11.3	4.83	1.05	1.48	1.50799	0.0634496	0.307792	205.137	35.7006	74.2595	19.3909	5.35659	5728
0	26	1	0	0	124	81	0	19	2.04	5.54	400	42	166.16	2.2	5689	13211	304	35.6	7.49	4.3	9.2	3.58	1.39	1.05	1.5115	0.290977	0.430626	218.436	22.9358	87.3743	18.0863	4.52157	5689
0	34	0	0	0	143	95	0	5	5.8	7.37	413	65	128.69	1.4	5716	15005	127	28.4	11.72	3.09	9.4	3.44	0.95	1.41	1.51293	0.101496	0.38094	160.31	25.2304	66.208	24.7611	5.99542	5716
0	43	0	1	0	139	95	0	6	1.14	4.57	408	76	103.16	2.4	4853	16015	108	24.4	8.01	1.95	11.7184	3.29	1.01	1.07	1.50558	0.116741	0.303028	146.336	27.2586	59.705	23.0302	5.64465	4853
0	74	0	0	0	101	72	0	2	2.66	4.63	336	77	114.58	1.6	5029	10578	99	29.98	19	5.54	9.6	3	1.09	1.04	1.53759	0.0965032	0.475421	95.4004	21.8626	32.0545	36.6074	10.8951	5029
0	52	1	0	0	125	78	0	4	1.06	0.92	233	40	155.51	3.4	1918	5052	109	19.2	16	0.578	12.6	2.65	1.11	0.88	1.5033	0.0124848	0.379652	87.7083	15.0572	20.436	15.1861	6.51762	1918
1	39	0	1	1	118	69	0	2	1.81	5.57	412	90	86.42	1.6	3045	10290	107	23.18	7.1	1.62	9.7	3.95	1.06	1.31	1.50411	0.1215	0.295918	79.3981	17.3443	32.712	26.6327	6.46424	3045
0	38	0	1	1	131	91	0	4	4.68	4.65	404	79	101.68	1	3796	17350	104	27.8	12.9	2.51	10.2	2.61	1.19	1.05	1.51156	0.0720957	0.21879	152.514	29.8233	61.6157	17.2844	4.27831	3796
1	38	0	0	1	135	99	1	15	1.24	4.65	375	93	84.02	1.6	3794	10854	117	30.4	17.15	2.6	10.1	3.04	1.17	0.99	1.51592	0.0514286	0.349549	81.0484	20.1	30.3931	32.508	8.6688	3794
0	58	1	0	0	173	105	1	16	1.21	5.8	333	49	120.66	1.4	2535	6717	85	26.56	12.88	2.94	10.7	4.26	1.41	1.32	1.51352	0.0846269	0.377401	95.1956	14.0078	31.7001	18.4926	5.55334	2535
0	44	1	0	0	172	111	1	26	1.99	6.28	236	50	122.47	2.1	3014	8379	193	25.1	17.7	1.87	12.5	4.38	1.24	1.34	1.51182	0.0355563	0.359709	116.375	24.6557	27.4645	17.9854	7.62095	3014
1	73	0	0	0	135	86	0	11	4.52	6.82	329	98	69.02	1.7	4870	10302	153	24	6.4	2.33	13.5	4.09	1.22	1.49	1.50533	0.216931	0.472724	73.0017	21.7452	24.0176	46.3269	14.0811	4870
0	28	0	0	0	118	76	0	12	0.43	3.26	183	36	264.6	3.3	3122	6897	145	15.8	7.19	0.396	10.8	1.92	1.18	0.61	1.50102	0.0289756	0.452661	133.044	26.1726	24.347	16.2958	8.9048	3122
0	56	1	0	0	94	75	0	7	0.4	3.74	159	45	132.59	3.8	4602	7976	118	19.1	7.18	0.918	11.5	2.11	1.25	0.58	1.50235	0.0673533	0.576981	123.086	34.8358	19.5707	25.9641	16.3296	4602
0	66	1	0	0	134	85	1	4	0.72	4.76	212	53	106.31	1	3995	8044	82	28.4	6.09	4.66	6.3	2.78	1.53	0.81	1.51014	0.485792	0.496643	105.398	26.3496	22.3444	26.3221	12.4161	3995
1	74	1	0	0	127	87	0	4	1.18	5.21	324	62	86.94	1	2884	5811	101	28.8	10.03	2.88	12.2	3.48	1.44	1.03	1.51032	0.119081	0.4963	65.0874	12.455	21.0883	30.7706	9.4971	2884
0	58	0	0	0	128	87	0	5	0.7	4.61	174	60	127.3	2.5	4112	11018	85	20	12.83	1.04	13.1	3.22	1.25	0.97	1.50477	0.0300965	0.373207	127.523	43.9735	22.189	22.3924	12.8692	4112
0	34	0	0	1	149	105	0	18	4.54	6.54	417	56	154.95	0.6	1463	4273	136	28	6.04	1.46	8.9	4.45	1	1.57	1.50315	0.155197	0.342382	52.9886	7.11597	22.0962	19.1734	4.59794	1463
0	50	0	0	1	81	55	0	7	1.82	3.75	301	65	119	2	3500	8844	240	19.8	16.16	1.62	11.8	2.39	0.99	0.89	1.50935	0.0345498	0.395749	94.4872	20.4042	28.4406	25.7237	8.54606	3500
0	45	0	0	1	126	90	0	4	1.56	6.47	286	75	103.6	1.8	3231	7706	108	26.64	14.5	2.28	12.4	4.71	1.5	1.49	1.51181	0.0559636	0.419284	71.3519	18.7111	20.4066	31.4463	10.9952	3231
1	73	1	0	0	112	71	1	5	1.09	3.04	313	74	70.64	0.8	2586	5840	50	303	10.78	2.96	9.8	1.36	1.41	0.62	1.5114	0.10978	0.442808	54.8048	12.957	17.1539	32.7678	10.4689	2586
0	56	0	0	1	126	92	0		1.56	4.56	296	79	93.98	3	2787	7869	180	23.4	27.6	0.889	15.8	3.33	0.78	1.21	1.50876	0.00995975	0.354175	69.1719	18.4614	20.4749	27.9798	9.45263	2787
0	44	0	0	1	111	74	0	6	0.98	5.52	299	61	132.39	4.7	2359	7736	230	22	12.6	0.46	11.7	4.49	0.85	1.4	1.50207	0.0136484	0.304938	88.0692	17.9673	26.3327	18.6012	6.22114	2359
0	52	0	0	1	105	71	0	9	1.13	6.18	256	56	142.14	3.2	2096	4403	77	22.4	13	0.998	13.6	4.79	0.99	1.56	1.50463	0.0283642	0.476039	54.6007	11.9439	13.9778	26.6582	10.4134	2096
1	64	1	0	0	179	94	0	12	2.9	6.1	384	69	78.54	3.2	2109	5261	224	21.6	13.21	1.56	10.5	4.18	1.22	1.44	1.50736	0.043378	0.400874	52.9489	9.51425	20.3324	27.6603	7.20321	2109
0	36	0	0	0	142	102	0	19	1.62	6.46	333	70	117.96	2.4	2923	11078	223	21.44	16.04	2.02	12.7	4.88	0.93	1.48	1.51157	0.0434928	0.263856	109.901	23.1023	36.597	18.4699	5.54653	2923
0	57	1	0	0	141	93	0	8	1.44	4.88	285	59	96.42	1.5	2853	7694	153	21.2	17.13	1.63	11.9	3.33	1.42	1.04	1.50997	0.0322891	0.370808	90.5603	18.7476	25.8097	21.8777	7.67638	2853
1	61	1	0	0	111	89	0	873	0.48	3.83	238	58	96.77	1.2	1310	2519	479	18.25	11.35	1.38	12	1.59	1.64	0.52	1.50559	0.047465	0.520048	30.1604	7.35002	7.17818	30.1628	12.6734	1310
0	63	1	0	0	145	74	0	9	0.78	4.06	241	36	166.5	3.2	5504	8080	429	19.22	11.9	1.12	14.5	2.24	1.51	0.85	1.50476	0.036	0.681188	155.864	23.2826	37.5633	24.5228	10.1754	5504
0	51	1	0	0	140	93	0	18	1.49	3.82	289	43	141.51	1.2	2594	6976	119	24.08	7.54	1.54	8.7	2.25	1.17	0.71	1.50415	0.102921	0.371846	112.661	16.7628	32.5592	15.9894	5.53266	2594
0	58	1	0	0	140	90	1	11	1.68	5.87	317	61	92.88	1	3302	8665	61	20.3	16.2	1.91759	13.2	4.25	1.14	1.52	1.51109	0.0407676	0.381073	98.6453	18.9822	31.2705	23.2455	7.33296	3302
1	65	1	0	0	161	93	0		0.55	3.88	394	77	69.45	2.5	1408	5505	128	20.8	3.42	0.481	11.8	2.67	0.93	0.94	1.50059	-1.62337	0.255767	49.6483	9.70283	19.5614	19.6941	4.9985	1408
0	38	0	0	0	156	95	1	10	0.93	5.37	341	67	122	2	3684	13458	160	28.34	10.09	2.33	9.6	4	1.06	1.29	1.5084	0.0954628	0.273741	139.49	27.4071	47.5661	18.3406	5.37848	3684
0	66	0	1	1	131	80	1	10	0.7	3.9	299	66	110.75	1.6	3715	7565	144	19.9	3.78	0.908	10.5	2.62	0.94	0.85	1.50123	0.875571	0.491077	79.5981	17.5701	23.7998	32.4111	10.8398	3715
1	74	0	1	0	135	70	0	6	0.96	3.96	346	98	68.83	1.6	3418	9704	70	24.4	4.16	1.9	6	2.07	1.36	0.59	1.50282	0.777273	0.352226	68.7642	19.4766	23.7924	34.5181	9.97634	3418
1	68	0	0	1	128	89	1	4	2.4	3.62	296	86	81.8	1.2	2038	4702	103	24.8	6.86	4.71	9.7	1.89	1.07	0.7	1.51154	0.378482	0.433433	37.9683	11.0313	11.2386	37.2752	12.593	2038
0	45	1	0	0	128	82	0	20	1.33	5.08	298	55	110.64	2.6	5369	11970	260	24.1	9.2	3.02	7.6	3.55	1.2	1.16	1.50992	0.143053	0.448538	151.136	27.8943	45.0386	24.6696	8.27839	5369
1	65	1	0	0	172	88	1	4	1.18	4.58	244	64	86.4	1.4	2023	6146	175	21.3	5.62	2.09	5.6	3.01	1.29	0.94	1.50419	0.266179	0.329157	66.6884	17.492	16.272	21.0661	8.63363	2023
1	61	1	0	0	160	92	1	48	2.05	6.67	261	49	119.43	2.1	3509	7644	141	20.96	6.87	1.31	9.3	4.53	1.53	1.38	1.50321	0.104955	0.459053	108.333	20.3384	28.275	22.4936	8.61823	3509
1	65	0	0	0	126	68	0	6	0.77	4.85	366	83	85.61	3	3228	10401	177	25.9	11.26	1.91759	9.1	3.33	1.37	1.01	1.50771	0.0667202	0.310355	87.0231	19.7347	31.8505	25.7594	7.0381	3228
1	73	0	0	0	154	84	0	47	0.85	4.77	235	66	108.5	1.8	4338	9923	407	22.27	12.44	2.13	11.6	3.44	1.05	1.04	1.50946	0.0643289	0.437166	104.409	29.3233	24.536	28.853	12.2779	4338
1	52	0	0	1	140	97	1	12	1.63	4.13	310	90	81.52	2.5	4485	14560	350	25.7	5.34	3.9	6.7	2.77	1.2	0.9	1.50744	0.572283	0.308036	112.346	32.6165	34.8272	27.7232	8.94297	4485
0	60	1	0	0	142	74	1	11	0.82	3.04	390	55	104.36	3.8	2504	4799	293	26.5	4.68	1.48	13.4	1.62	1.12	0.61	1.50247	0.338644	0.521775	60.5934	8.54523	23.6314	28.6976	7.35837	2504
0	61	0	0	1	135	92	0	5	1.89	6.22	222	72	102.97	2.2	3190	11493	145	19.3	35.39	1.31	15.9	4.37	1.18	1.34	1.51656	0.0110913	0.27756	110.851	35.9516	24.6089	19.9843	9.00195	3190
0	60	1	0	0	134	84	0	4	1.54	6.02	182	54	106.34	1.5	3782	7530	150	22.7	10.26	2.09	10	4.27	1.53	1.23	1.50766	0.0834763	0.502258	96.8364	28.7317	17.6242	27.1219	14.9021	3782
0	49	0	0	0	104	66	0	20	0.66	3.59	246	60	131.73	2	4048	11162	218	21.6	7.09	2.82	6.7	2.51	0.67	0.83	1.50714	0.212089	0.362659	129.19	31.5097	31.7807	21.7595	8.84534	4048
1	66	1	0	0	154	46	0	77	2.01	8.13	311	62	88.98	2.5	2295	6712	182	19.4	9.74	1.09	16.9	6.03	1.53	1.69	1.50379	0.0471635	0.341925	75.1792	14.9875	23.3807	21.1993	6.81651	2295
1	64	0	0	0	143	84	0	614	0.9	2.87	299	77	93.9	2	2870	6982	672	25	5.39	0.92	15.1	1.61	0.67	0.6	1.50177	0.131429	0.411057	62.969	16.2161	18.8277	31.6514	10.5857	2870
1	62	1	0	0	130	100	1	61	2.21	5.54	213	58	96.45	0.9	4114	8440	299	26.7	12.09	2.43	9.7	3.84	1.05	1.19	1.51049	0.0763795	0.487441	101.054	27.517	21.5244	28.2716	13.273	4114
1	71	1	0	0	164	103	1	47	12.21	5.73	235	58	93.83	1.2	2148	5323	83	24.9	10.87	2.34	9.8	2.64	1.48	1.25	1.50908	0.0857259	0.403532	63.7332	15.7299	14.9773	23.4048	9.95951	2148
0	69	0	1	0	156	98	1	24	1.13	6.2	262	69	104.89	1.6	1981	6470	110	23	12.46	1.21	11.3	4.09	1.55	1.22	1.50538	0.0364621	0.306182	65.1167	17.1491	17.0606	21.1266	8.06358	1981
0	64	0	1	1	150	54	1		1.31	5.2	346	58	129.15	3.7	6272	13816	529	24.5815	7.07	1.91759	5.6	2.86	1.77	0.9	1.50484	0.145028	0.453966	165.421	27.7296	57.2358	26.3301	7.60984	6272
0	48	1	0	0	164	106	1		1.7	3.39	200	58	102.29	4.2	5653.2	7652.4	147	28.2	15.63	1.91759	12.2	2.12	1.07	0.66	1.5107	0.0426834	0.738749	91.6236	26.5708	18.3247	42.8474	21.4237	5653.2
1	83	0	0	0	124	68	1	5	0.38	2.58	266	87	77.64	1.8	3708	10489	76	21.1	4.07	1.11	6.1	1.01	1.16	0.36	1.50161	0.525789	0.353513	83.7245	27.3836	22.2707	30.7556	11.5623	3708
1	69	0	0	0	122	86	0	280	0.94	3.33	191	119	55.7	2.1	3045	9729	363	21.7	12.45	1.91759	10.5	2.2	1.02	0.68	1.50853	0.0578491	0.312982	56.7752	35.373	10.8441	37.2448	19.4999	3045
0	51	0	0	1	148	85	0	3	2.26	5.59	321	69	111.53	1.2	2371	6691	61	26.29	8.14	3.08	9.7	3.74	0.97	1.23	1.50895	0.179224	0.354357	67.341	14.4752	21.6165	24.4506	7.61701	2371
1	65	1	0	0	136	71	0	153	0.7	3.48	284	37	160.94	1.6	2941	6339	250	25.8	16.98	1.44	10.4	2.1	1.33	0.71	1.50873	0.0288427	0.463953	118.975	15.5003	33.789	17.1663	6.04446	2941
1	52	1	0	0	141	98	1	570	1.24	3.73	319	54	109.47	2.3	3928	8365	961	29.1	11.379	3.51	9	2.51	1.14	0.9	1.51426	0.120282	0.469576	107.575	18.2101	34.3163	25.3571	7.94893	3928
0	61	1	0	0	143	86	0	10	1.36	3.57	269	60	93.49	2.1	2757	6607	111	32.7	11.09	3.41	10.8	2.4	1.05	0.79	1.51351	0.121304	0.417285	76.4699	17.0565	20.5704	25.0371	9.30747	2757
1	48	1	0	0	170	88	1	396	1.59	4.27	259	31	211.24	2.1	3946	7831	567	24.8	12.61	2.46	11.9	2.5	1.46	0.71	1.51108	0.0729089	0.503895	175.426	20.9969	45.4352	15.6207	6.03117	3946
0	59	0	0	0	115	75	0	15	0.95	5.09	148	46	128.28	2.7	2986	8656	238	20.9	6.49	0.422	11.6	3.64	1.17	1.06	1.50098	0.038107	0.344963	130.676	40.6156	19.3401	15.8683	10.7218	2986
0	61	0	0	0	149	89	0		26.95	7.17	249	78	93.57	3	1431	4947	66	24.2	12.31	1.94	15.6	1.25	0.66	0.95	1.50853	0.0594552	0.289266	44.0438	13.7969	10.9669	22.5628	9.06135	1431
1	68	0	0	0	93	73	1	4	1.34	2.72	257	89	78.08	2.6	2837	9212	130	26.4	12.33	2.15	11	1.39	1.14	0.49	1.50947	0.0657418	0.307968	71.8789	24.8919	18.4729	27.4091	10.665	2837
0	74	1	0	0	167	107	1	14	1.54	5.63	165	58	93.05	1.2	2226	5280	144	22.67	12.27	1.73	14.5	3.85	1.57	1.1	1.50758	0.0532611	0.421591	63.2184	22.2222	10.431	24.4523	14.8196	2226
1	39	1	0	0	178	125	1	487	7.69	6.07	348	58	105.97	1.5	2766	6724	393	23.8	9.35	3.45	10.1	2.56	1.57	1.1	1.51152	0.159231	0.411362	80.5077	13.4179	28.0167	23.859	6.85604	2766
0	32	0	0	1	117	79	0	3	1.08	3.92	327	84	97.65	0.9	1386	4153	79	23.45	8.11	1.57	12.8	2.75	1	0.84	1.50455	0.0919523	0.333735	34.3337	8.81966	11.2271	28.0337	8.573	1386
1	71	0	1	1	142	123	0	2	0.72	4.43	301	89	77.4	1.2	2810	6950	32	23.6	9.74	2.25	9.3	3.18	0.94	0.85	1.50783	0.0973558	0.404317	54.2291	16.0345	16.323	35.9842	11.9549	2810
1	30	0	0	0	123	86	0	48	1.79	5.73	187	51	174.85	2.6	3338	13759	151	25.51	9.21	2.09	13	4.29	1.07	1.33	1.50687	0.0988266	0.242605	187.35	51.0955	35.0345	12.3728	6.6165	3338
0	37	0	0	0	160	97	0	4	7.77	7.35	308	85	93.68	2.6	5910	12301	122	27.47	15.32	1.63	11.4	3.18	1.39	1.32	1.50892	0.0372335	0.480449	100.498	27.7349	30.9535	40.8381	13.2591	5910
0	58	0	0	0	139	80	0		0.72	3.8	243	69	108.66	2.5	4100	11118	218	20.6	5.03	0.992	11.7184	2.53	1.41	0.85	1.50178	0.175059	0.368771	111.896	31.773	27.1908	25.4452	10.4713	4100
0	41	0	0	0	124	90	0		1.26	3.62	336	69	116.58	1.5	5510	14331	111	20.3	10.96	1.81	8.3	1.97	1.15	0.56	1.50708	0.0655094	0.384481	144.233	29.6193	48.4623	26.5292	7.8956	5510
0	52	1	0	0	133	90	0	1	1.43	5.91	331	52	113.76	2.7	3343	8605	59	26.6	10.31	1.6	10.8	4.54	1.13	1.43	1.50589	0.0634361	0.388495	114.917	18.0535	38.0376	20.2017	6.10325	3343
0	56	0	0	0	110	74	0	3	1.3	5.39	178	67	112.76	2.8	5603	14260	104	23	10.01	0.996	14.6	3.82	1.33	1.16	1.50356	0.0413088	0.392917	147.803	55.6336	26.3089	26.3255	14.7896	5603
0	58	0	0	0	123	66	0	4	1.42	5.67	375	80	92.12	3.4	3903	10169	61	22.34	7.17	1.72	10.5	4.11	1.36	1.27	1.5044	0.12654	0.383814	88.2726	18.8315	33.1022	30.7051	8.18802	3903
0	77	1	0	0	148	100	0	14	1.35	5.26	290	53	103.03	1.2	2522	6700	78	19.1	6.77	1.97	5.8	3.87	1.24	1.21	1.50476	0.162661	0.376418	87.7883	16.0441	25.4586	19.9501	6.87936	2522
0	54	0	0	0	143	108	0	19	1.29	5.38	325	79	94.68	8	4496	11744	440	21.1	8.96	0.739	12.1	4.18	0.93	1.41	1.50236	0.036544	0.382834	103.235	25.094	33.5513	30.2439	9.30581	4496
1	35	0	0	0	129	79	0	34	1.67	4.61	198	62	136.4	4	4200	10528	200	26.6	11.64	0.581	12.8	3.34	1.21	1.13	1.50242	0.0192715	0.398936	117.921	36.9248	23.3484	24.734	12.4919	4200
0	59	0	1	1	118	88	1	6	1.34	3.04	273	80	91.8	2	3880	11570	108	22.2	13.54	1.47	10.4	1.76	1.26	0.56	1.50711	0.0395319	0.33535	100.434	29.4312	27.4185	26.828	9.82711	3880
1	60	0	1	1	109	71	0	69	1.76	4.27	307	79	92.67	1.6	3149	9506	69	23.05	6.54	2.79	8.4	3	1	0.99	1.50652	0.247796	0.331264	83.5619	21.5029	25.6535	26.1699	8.5244	3149
1	71	1	0	0	108	61	1	33	1.33	4	230	51	108.92	1.6	1845	3443	139	20	11.65	3.53	11.6	2.4	1.27	0.82	1.51469	0.116945	0.53587	46.8818	10.3955	10.7828	27.3294	11.8823	1845
1	49	0	0	1	147	98	0	22	0.88	4.73	270	109	66.47	1.6	3293	13843	171	21	5.3	0.487	12	3.65	0.89	1.15	1.50092	0.07305	0.237882	88.1944	35.6044	23.8125	25.9291	9.60338	3293
0	46	1	0	0	111	81	0	5	0.92	5.02	164	53	114.39	1.6	2362	6058	75	24.4	9.75	0.823	13	3.13	1.78	0.93	1.50287	0.0355536	0.389898	79.3763	25.6521	13.0177	20.6646	12.6004	2362
0	42	1	0	0	139	95	1	12	1.55	4.27	294	44	143.81	1.3	3149	7320	83	26.9	4.93	2.23	6.5	2.87	1.12	0.92	1.50393	0.421049	0.430191	115.53	17.2902	33.9659	18.9284	6.43824	3149
1	26	0	0	0	136	87	0	326	1.55	4.41	355	65	135.89	3.8	4362	12662	293	23.12	12.77	1.88	14.7	3.08	0.96	1	1.50857	0.0547573	0.344495	135.278	24.7692	48.0236	22.3922	6.30766	4362
0	40	0	0	1	117	81	0	19	2	4.15	331	74	107.57	1.4	3352	9132	69	19.92	12.83	1.14	14.2	2.66	1.05	0.82	1.50522	0.0329904	0.367061	85.6982	19.1591	28.3661	27.1625	8.2062	3352
1	72	1	0	0	148	82	1	6	0.98	4.43	377	84	61.46	3.6	3974	9425	97	28	5.38	4.58	8.3	2.63	1.47	0.74	1.5088	0.657766	0.421645	77.9183	17.3611	29.3752	35.4181	9.39473	3974
0	48	0	1	1	144	96	0	13	1.61	4.59	309	69	112.91	1.6	5088	13370	386	23.8	7.67	1.02	12.02	3.23	1.15	0.97	1.50279	0.0660432	0.380553	134.561	30.0476	41.5794	26.2582	8.4978	5088
0	68	1	0	0	150	86	1	5	1.93	6.5	200	57	98.08	3	3666	8547	99	25.07	4.65	1.09	9.5	4.55	1.34	1.45	1.50181	0.255913	0.428922	104.13	29.6771	20.826	24.4486	12.2243	3666
1	73	1	0	0	135	81	0	13	1.19	3.44	316	67	79.29	1.2	4638	10913	172	23.8	9.85	2.87	10.6	2.01	1.09	0.62	1.5101	0.122031	0.424998	113.112	23.9825	35.7432	28.4748	9.01103	4638
0	65	1	0	1	138	82	1	9	0.79	4.01	279	59	93.89	3	3423	9993	165	26.67	3.22	0.54	8.7	2.27	1.41	0.71	1.50062	-0.520714	0.34254	117.62	24.8731	32.816	20.2098	7.24367	3423
0	58	0	1	1	141	88	1	7	13.82	5.22	291	72	104.03	2.3	10460	28311	407	28.09	14.46	2.78	13.9	0.56	0.67	0.63	1.51436	0.0684854	0.369468	273.061	67.5616	79.4609	26.6017	9.14147	10460
0	38	1	0	0	102	68	0	18	1	5.11	300	60	102.92	3.8	5776	13813	239	25.9	7.85	1.85	9.4	3.72	1.19	1.04	1.50519	0.114828	0.418157	159.873	31.9745	47.9618	25.0894	8.36314	5776
0	49	1	0	0	125	83	0	11	1.35	4.99	214	48	127.53	2.2	4176	8325	117	25.54	13.58	1.37	13.9	3.2	1.3	0.95	1.50664	0.0366964	0.501622	120.443	27.0152	25.7747	24.0778	11.2513	4176
1	41	0	0	1	124	76	0	50	1.53	3.05	411	51	164.11	2.1	1564	3667	101	20.9	10.04	2.68	10.1	2	0.9	0.73	1.50961	0.110642	0.426507	49.9319	6.19593	20.522	21.7518	5.29242	1564
1	46	0	0	0	157	102	1	5	1.48	5.49	420	94	79.94	1.1	2824	11490	55	22.41	9.96	1.34	11.4	4.29	1.1	1.21	1.50477	0.0560062	0.245779	84.8848	18.998	35.6516	23.1032	5.50077	2824
0	58	0	0	1	114	86	0	2	2.97	4.34	319	68	110.29	1.6	2482	9502	86	19.59	3.95	0.849	7.4	2.62	0.87	0.91	1.5012	0.5094	0.261208	97.0384	20.6853	30.9552	17.7622	5.56807	2482
0	48	1	0	0	129	76	0	13	1.7	7.12	215	52	115.63	1.3	3055	7635	65	21.4	13.6	1.12	16.2	5.65	1.17	1.58	1.50544	0.0299406	0.400131	101.963	24.6609	21.9221	20.8068	9.67759	3055
0	40	0	0	0	120	74	0	6	2.74	4.37	283	83	94.47	1	2614	8505	123	24.9	13.44	2.31	11.7184	2.74	1.2	1.07	1.51109	0.0627465	0.307349	71.1596	20.8701	20.1382	25.5099	9.01411	2614
0	58	0	0	0	158	93	0	7	1.2	4.73	273	61	125.17	1.1	4721	8750	66	21.1	20.55	1.27	14.1	3.48	1.28	1.09	1.50932	0.0201114	0.539543	99.6129	22.2578	27.1943	32.9121	12.0557	4721
1	49	1	0	0	135	67	0	44	1.38	3.73	138	41	153.46	3.1	3364	7614	170	22.9	16.1	1.46	12.4	2.47	1.11	0.78	1.50839	0.0312857	0.441818	128.963	38.3152	17.797	18.1145	13.1265	3364
1	54	1	0	0	129	81	0	36	1.67	4.55	348	54	108.64	2.5	2945	8157	162	25.9	10.88	2.09	11.7	3.28	1.09	1.11	1.50812	0.0764634	0.36104	104.9	16.2775	36.5051	19.4961	5.60234	2945
0	52	0	0	1	131	85	0		3.16	5.93	149	77.1	97.66	1.65	2833	9854	162	23.1	9.57	1.07	12.6	3.16	1.16	1.12	1.50366	0.0475947	0.287497	88.7556	45.9265	13.2246	22.1661	14.8765	2833
1	64	1	0	0	158	89	0		1.11	6.5	266	69.5	78.31	1.6	1866	5554	158	28.3	13.39	1.38	12.6	4.02	1.34	1.27	1.5066	0.0376744	0.335974	55.4956	14.4998	14.7618	23.3502	8.77827	1866
0	59	0	0	0	160	102	1		1.2	4.17	284	79.3	92.15	1.2	2797	9803	121	25.5	13.06	1.25	14.5	2.37	0.94	0.91	1.50583	0.0353033	0.285321	85.8466	23.9706	24.3804	22.6259	7.96688	2797
1	64	0	0	0	146	89	0		0.97	5.56	228	101.5	68.17	1.75	3070	12551	212	24.05	14.56	1.31	15.4	2.91	1.71	0.85	1.50681	0.0319801	0.244602	85.8716	38.2279	19.5787	24.8271	10.8891	3070
1	62	0	1	1	125	67	1		3.04	4.97	390	83	86.55	1.3	2308	9047	178	22.5	11.42	2.79	10.2	3.07	0.72	1.11	1.51138	0.0951136	0.255112	75.6944	16.1093	29.5208	21.1743	5.42931	2308
0	52	0	1	1	113	74	0		1.67	5.5	226	74	101.99	1.8	2291	9637	142	24.31	13.89	1.64	12.2	3.66	1.38	1.07	1.50814	0.0426179	0.23773	90.4373	29.6122	20.4388	17.592	7.78407	2291
0	59	0	0	0	201	115	0		3.46	6.61	314	70	106.41	2	2780	8432	472	23.51	13.99	1.64	13.4	3.9	1.13	1.34	1.50819	0.0422116	0.329696	83.6508	18.6483	26.2663	23.0787	7.34992	2780
1	54	1	0	0	177	100	0		1.62	5.07	299	75.4	73.78	1	4128	8517	374	30.78	10.78	3.6	9.3	3.08	1.16575	1.0752	1.51386	0.133516	0.484678	78.4427	19.7812	23.4544	36.5447	12.2223	4128
0	51	0	1	1	144	78	0		1.09	3.25	420	73.5	103.61	1.9	2326	7345	180	23.73	15.69	2.53	11.9	1.78	1	0.69	1.51418	0.0560377	0.316678	69.3972	12.1445	29.1468	23.2758	5.54187	2326
1	49	0	0	0	113	77	0		0.32	5.02	175	84	89.53	1.75	1995	6319	168	18.43	15.9	0.334	11.5	3.06	1.16575	1.0752	1.5019	0.00727258	0.315715	52.2404	25.0754	9.14207	26.52	15.1543	1995
1	48	0	0	0	135	75	0		0.43	6.41	293	101.8	72.03	4.6	2594	9876	271	19.88	11.379	1.39	11.7184	4.1	1.34	1.24	1.50565	0.0476332	0.262657	67.3707	23.4073	19.7396	26.7385	9.12576	2594
1	41	0	0	0	138	76	0		20.67	7.64	340	112.1	66.54	0.75	5530	11432	321	24.5815	17.39	2.34	13	0.6	0.9	1.01	1.51453	0.045486	0.48373	70.8197	23.3497	24.0787	54.2261	15.9489	5530
1	52	1	0	0	110	80	0		2.49	6.89	275	72.4	77.92	1.3	1310	4807	56	28	14.2	3.16	10.8	4.47	0.98	1.51	1.51603	0.0797383	0.272519	46.1077	12.1389	12.6796	19.7304	7.17469	1310
0	53	1	0	0	128	84	0		3.54	5.62	287	51.7	114.48	1.2	2813	6086	128	22.83	13.38	2.15	11.9	3.12	1.7	1.18	1.51027	0.0587551	0.462208	81.7483	14.7261	23.4618	23.8962	8.32619	2813
0	38	1	0	0	112	68	0		1.18	4.72	255	58.7	105.78	1.25	3418	10305	218	24.5815	11.86	1.29	11	3	0.97	0.96	1.50546	0.0416627	0.331684	121.912	28.0637	31.0876	19.4698	7.63523	3418
0	34	0	0	1	120	80	0		1.56	5.76	262	78.9	103.66	1.6	2832	7224	285	29.31	8.49	0.384	16	3.86	0.98	1.33	1.50116	0.0207776	0.392027	63.5826	19.1476	16.6586	30.9309	11.8057	2832
0	52	0	0	1	125	89	0		2.55	5.61	262	81.6	91.47	3.1	2449	9542	363	22.77	12.39	1.91759	10.5	3.31	1.01	1.13	1.50849	0.0582395	0.256655	81.2057	25.2916	21.2759	20.943	7.99352	2449
0	55	0	0	0	129	85	0		1.43	4.58	204	55	142.58	1.55	2807	9151	160	21	9.99	2.01	13.1	2.59	1.37	0.82	1.50717	0.083621	0.306742	115.543	31.1513	23.5708	16.8708	8.27002	2807
0	67	1	0	0	131	84	1		1.68	3.71	318	65	112.13	2.5	3778	10060	360	25.5	5.89	1.91759	7	2.22	1.11	0.87	1.50403	0.216631	0.375547	107.479	21.9689	34.1782	24.4105	7.67627	3778
1	52	1	0	0	134	80	0		0.77	6.39	273	69	82.43	2.3	2656	9264	101	26.4	10.15	1.91759	8.3	4.76	1.15	1.3	1.50695	0.077857	0.286701	93.2367	23.5653	25.4536	19.7824	7.24629	2656
0	59	0	0	0	142	79	1		1.54	3.97	345	76	96.74	1.8	2999	9482	250	21.3	6.74	1.91759	7.3	2.47	1.2	0.85	1.50462	0.159799	0.316283	86.6411	19.0862	29.8912	24.0375	6.9674	2999
0	67	1	0	0	136	85	1		1.43	5.31	408	61	90.2	1.4	2226	5407	128	24.5815	5.36	1.91759	6	3.82	1.51	1.15	1.50367	0.27836	0.411689	61.5551	9.20309	25.1145	25.113	6.15515	2226
1	69	0	0	0	139	86	1		1.84	3.93	350	82	85.62	2.3	1803	6670	207	29	6.41	1.91	7	2.19	1.01	0.82	1.50437	0.177216	0.270315	56.4871	13.2341	19.7705	22.1658	6.33309	1803
0	55	0	0	0	141	102	0		1.31	3.2	389	64	120.46	3.2	6211	12896	77	27.6	5.6	1.91759	7.1	1.87	0.89	0.63	1.50384	0.246547	0.481622	139.931	23.022	54.433	30.8238	7.92386	6211
1	63	0	0	1	144	91	0		1.72	4.96	336	88	80.21	4.1	2743	9602	172	25.6	4.68	1.91759	6.3	3.56	0.98	1.11	1.50321	0.43877	0.28567	75.7734	19.8454	25.4598	25.1389	7.48182	2743
0	43	1	1	1	143	90	0		6.55	4.2	419	77	156.29	1.98	1531	12335	99	26.6	7.87	2.65	5.3	1.2	0.9	0.83	1.50745	0.16373	0.124118	111.246	20.4438	46.6122	9.55711	2.28093	1531
0	32	0	0	0	141	78	0	4	1.69	4.43	328	57	154.04	1.8	2414	7650	106	25.47	12.43	2.61	9.2	3.09	1.11	1.08	1.51159	0.0789138	0.315556	93.2018	16.1966	30.5702	17.9867	5.48374	2414
0	68	1	0	0	121	74	0		1.2	5.73	166	48	119.33	1.6	2691	6869	85	18	12.11	0.911	10.8	4.04	1.32	1	1.50394	0.0285679	0.39176	99.3779	28.7358	16.4967	18.8045	11.328	2691
0	20	1	0	0	129	91	0	21	0.73	3.27	221	43	171.13	3.2	6467	9398	182	38.39	9.33	0.992	14.2	1.81	1.1	0.59	1.50331	0.0459417	0.688125	151.776	29.5312	33.5426	29.5894	13.3889	6467
