# Supplementary material for: Association between serum uric acid and urinary uric acid excretion indicators and early impaired kidney function in newly diagnosed T2DM patients with normal serum uric acid levels: a retrospective study
Source: PeerJ. 2026 Feb 27;14:e20881. doi: 10.7717/peerj.20881 (PMC12951882; doi:10.7717/peerj.20881)
Supplement: Supplemental Information 2 [file peerj-14-20881-s002.xlsx]

## Sheet: Sheet1
		categorical data	code
		group	GROUP1:EIKF	GROUP0:Non-EIKF
		sex	sex1:male	sex0:female
		drinking	drinking1:has drinking	drinking0:no drinking
		smoking	smoking1:has smoking	smoking0:no smoking
		hypertensin	hypertension1:has hypertension	hypertension0:no hypertension
